# Supplementary material for: Investigation of the adaptation of Lactococcus lactis to isoleucine starvation integrating dynamic transcriptome and proteome information
Source: Microb Cell Fact. 2011 Aug 30;10(Suppl 1):S18. doi: 10.1186/1475-2859-10-S1-S18 (PMC3236307; doi:10.1186/1475-2859-10-S1-S18)
Supplement: Additional file 1 — Table S1 [file 1475-2859-10-S1-S18-S1.xls]

## Sheet: pH4,5-5,5
pH4_5 5_5_Ref						En rouge idnetification LCMS
Spot	gene	gene	gene				score	nombre de peptide 1er chiffre		recouvrement %	PM	PI
1	dpsA			1	dpsA	IL1403gene=dpsA (2103 kb reverse) FRI_LISIN non-heme iron-binding ferritin EVIDENCE BY HOMOLOGY BIO14.01 Adaptations and atypical conditions COMMENT=known in other bacteria also as starvation-inducible DNA-binding protein Dps	2180000	12	150	0.82	16652.9	4.6	L85575
2	gapB			2	gapB	IL1403gene=gapB (2333 kb forward) G3P_STRPY glyceraldehyde 3-phosphate dehydrogenase (EC 1.2.1.12) EVIDENCE BY HOMOLOGY BIO06.09 Glycolysis	50000000	13/134 (9%)		0.38	35819.6 / 5.44		L0005
3	dpsA			3	dpsA	IL1403gene=dpsA (2103 kb reverse) FRI_LISIN non-heme iron-binding ferritin EVIDENCE BY HOMOLOGY BIO14.01 Adaptations and atypical conditions COMMENT=known in other bacteria also as starvation-inducible DNA-binding protein Dps	14100000	11/128 (8%)		0.73	16652.9 / 4.60		L85575
4	carB			4	carB	IL1403gene=carB (1398 kb reverse) CARB_LACPL carbamoylphosphate synthetase EVIDENCE EXPERIMENTAL PMID:9721272 BIO08.04 Pyrimidine ribonucleotide biosynthesis COMMENT=INVOLVED IN PYRIMIDINE BIOSYNTHESIS	123000	11/116 (9%)		0.12	117661.1 / 4.69		L198033
5	ypdB			5	ypdB	IL1403gene=ypdB (1531 kb reverse) YBGG_ECOLI sugar hydrolase EVIDENCE BY HOMOLOGY BIO06.12 Sugars COMMENT=similar to different alpha-mannosidases	7860000	11	150	0.21	102663	4.82	L130682
6	ypdB			6	ypdB	IL1403gene=ypdB (1531 kb reverse) YBGG_ECOLI sugar hydrolase EVIDENCE BY HOMOLOGY BIO06.12 Sugars COMMENT=similar to different alpha-mannosidases	48300000000000	32	150	0.54	102663	4.82	L130682
7	alaS			7	alaS	IL1403gene=alaS (1780 kb reverse) SYA_THIFE alanyl-tRNA synthetase (EC 6.1.1.7) EVIDENCE BY HOMOLOGY BIO12.01 Amino acyl tRNA synthetases	213000	12/156 (7%)		0.23	96390.8 / 4.99		L0343
8	ileS	leuS		8	ileS	IL1403gene=ileS (1915 kb reverse) SYI_STAAU isoleucyl-tRNA synthetase (EC 6.1.1.5) EVIDENCE BY HOMOLOGY BIO12.01 Amino acyl tRNA synthetases	53700	17	150	0.21	106510	5.04	L0350	8	leuS	IL1403gene=leuS (829 kb forward) SYL_BACSU leucyl-tRNA synthetase (EC 6.1.1.4) EVIDENCE BY HOMOLOGY BIO12.01 Amino acyl tRNA synthetases	10500	10	150	0.13	93791.7	5.03	L0352
9	pepN			9	pepN	IL1403gene=pepN (302 kb forward) AMPN_LACLC aminopeptidase N EVIDENCE EXPERIMENTAL PMID:1352755 BIO12.02 Degradation of proteins, peptides, and glycopeptides	1610000	20	150	0.26	95336.7	4.8	L102360
10	leuS			10	leuS	IL1403gene=leuS (829 kb forward) SYL_BACSU leucyl-tRNA synthetase (EC 6.1.1.4) EVIDENCE BY HOMOLOGY BIO12.01 Amino acyl tRNA synthetases	83700	10/74 (13%)		0.12	93791.7 / 5.03		L0352
11	pepN			11	pepN	IL1403gene=pepN (302 kb forward) AMPN_LACLC aminopeptidase N EVIDENCE EXPERIMENTAL PMID:1352755 BIO12.02 Degradation of proteins, peptides, and glycopeptides	58200000000	29	150	0.4	95336.7	4.8	L102360
12	pheT			12	pheT	IL1403gene=pheT (1991 kb reverse) SYFB_BACSU phenylalanyl-tRNA synthetase beta chain (EC 6.1.1.20) EVIDENCE BY HOMOLOGY BIO12.01 Amino acyl tRNA synthetases	697000000000	29	150	0.44	87197.2	4.84	L0355
13	pheT			13	pheT	IL1403gene=pheT (1991 kb reverse) SYFB_BACSU phenylalanyl-tRNA synthetase beta chain (EC 6.1.1.20) EVIDENCE BY HOMOLOGY BIO12.01 Amino acyl tRNA synthetases	1270	8/97 (8%)		0.1	87197.2 / 4.84		L0355
14	clpB			14	clpB	IL1403gene=clpB (1566 kb reverse) CLPB_SYNY3 ClpB protein EVIDENCE EXPERIMENTAL PMID:10094684 BIO14.01 Adaptations and atypical conditions COMMENT=THOUGHT TO BE AN ATPASE SUBUNIT OF AN INTRACELLULAR ATP-DEPENDENT PROTEASE.	3070000000	20	150	0.33	97335.5	5.06	L166407
15	clpB			15	clpB	IL1403gene=clpB (1566 kb reverse) CLPB_SYNY3 ClpB protein EVIDENCE EXPERIMENTAL PMID:10094684 BIO14.01 Adaptations and atypical conditions COMMENT=THOUGHT TO BE AN ATPASE SUBUNIT OF AN INTRACELLULAR ATP-DEPENDENT PROTEASE.	541000000000	31	150	0.44	97335.5	5.06	L166407
16	secA			16	secA	IL1403gene=secA (116 kb forward) SECA_SYNP7 preprotein translocase SecA subunit EVIDENCE BY HOMOLOGY BIO04.05 Protein and peptide secretion	48400000000	25	150	0.38	98169.8	5.14	L0334
17	secA			17	secA	IL1403gene=secA (116 kb forward) SECA_SYNP7 preprotein translocase SecA subunit EVIDENCE BY HOMOLOGY BIO04.05 Protein and peptide secretion	412000	12/152 (7%)		0.23	98169.8 / 5.14		L0334
18	purL			18	purL	IL1403gene=purL (1574 kb reverse) PURL_BACSU phosphoribosylformylglycinamidine synthase II (EC 6.3.5.3) EVIDENCE BY HOMOLOGY BIO08.03 Purine ribonucleotide biosynthesis COMMENT=FOURTH STEP IN DE NOVO PURINE BIOSYNTHESIS.	17500000	18	150	0.35	79695.8	4.68	L173921
19	pfl			19	pfl	L57408|IL1403gene=pfl (657 kb forward) PFL_LACLA pyruvate-formate lyase (EC 2.3.1.54) EVIDENCE EXPERIMENTAL PMID:9294449 BIO06.07 ENERGY METABOLISM. Fermentation		2		0.027
20	clpE			20	clpE	IL1403gene=clpE (550 kb forward) MECB_BACSU ATP-dependent protease ATP-binding subunit EVIDENCE EXPERIMENTAL PMID:10094684 BIO14.01 Adaptations and atypical conditions COMMENT=BELONGS TO THE CLPC SUBFAMILY	2610000	16	150	0.3	83145.3	4.99	L0221
21	fusA			21	fusA	IL1403gene=fusA (2353 kb reverse) EFG_BACSU elongation factor G EVIDENCE BY HOMOLOGY BIO12.07 Translation factors COMMENT=THIS PROTEIN PROMOTES THE GTP-DEPENDENT TRANSLOCATION OF THE NASCENT PROTEIN CHAIN FROM THE A-SITE TO THE P-SITE OF THE RIBOSOME.	1.79e+20	42	150	0.69	77956.4	4.74	L0368
22	pnpA			22	pnpA	IL1403gene=pnpA (1906 kb reverse) PNPA_BACSU polyribonucleotide nucleotidyltransferase (EC 2.7.7.8) EVIDENCE BY HOMOLOGY BIO11.01 Degradation of RNA COMMENT=INVOLVED IN MRNA DEGRADATION. HYDROLYSES SINGLE-STRANDED POLYRIBONUCLEOTIDES PROCESSIVELY IN THE 3	1.41e+18	37	150	0.52	84652.4	5	L0325
23	fusA			23	fusA	IL1403gene=fusA (2353 kb reverse) EFG_BACSU elongation factor G EVIDENCE BY HOMOLOGY BIO12.07 Translation factors COMMENT=THIS PROTEIN PROMOTES THE GTP-DEPENDENT TRANSLOCATION OF THE NASCENT PROTEIN CHAIN FROM THE A-SITE TO THE P-SITE OF THE RIBOSOME.	3.11e+28	48	150	0.61	77956.4	4.74	L0368
24	proS	typA		24	proS	IL1403gene=proS (2180 kb reverse) SYP_SYNY3 prolyl-tRNA synthetase (EC 6.1.1.15) EVIDENCE BY HOMOLOGY BIO12.01 Amino acyl tRNA synthetases	1720000000	22	150	0.5	69251	4.83	L0356	24	typA	IL1403gene=typA (2077 kb reverse) TYPA_ECOLI GTP-binding protein TypA/BipA EVIDENCE BY HOMOLOGY BIO09.10 GTP-binding proteins COMMENT=FUNCTION NOT KNOWN; PROBABLY INTERACTS WITH THE RIBOSOMES IN A GTP DEPENDENT MANNER. IN E.COLI GTPASE THAT MEDIATES INTER	3910000	15	150	0.32	68243.8	4.88	L0370
25	typA			25	typA	IL1403gene=typA (2077 kb reverse) TYPA_ECOLI GTP-binding protein TypA/BipA EVIDENCE BY HOMOLOGY BIO09.10 GTP-binding proteins COMMENT=FUNCTION NOT KNOWN; PROBABLY INTERACTS WITH THE RIBOSOMES IN A GTP DEPENDENT MANNER. IN E.COLI GTPASE THAT MEDIATES INTER	6.22e+17	36	150	0.52	68243.8	4.88	L0370
26	typA			26	typA	IL1403gene=typA (2077 kb reverse) TYPA_ECOLI GTP-binding protein TypA/BipA EVIDENCE BY HOMOLOGY BIO09.10 GTP-binding proteins COMMENT=FUNCTION NOT KNOWN; PROBABLY INTERACTS WITH THE RIBOSOMES IN A GTP DEPENDENT MANNER. IN E.COLI GTPASE THAT MEDIATES INTERACTIONS BETWEEN ENTEROPATHOGENIC E.COLI (EPEC) AND EPITHELIAL CELLS. PHOSPHORYLATED ON TYROSINE. PUTATIVE COUNTERPART OF TYPA OF E.COLI.	4760000	11/144 (7%)		0.25	68243.8 / 4.88		L0370
27	pfl			27	pfl	IL1403gene=pfl (657 kb forward) PFL_LACLA pyruvate-formate lyase (EC 2.3.1.54) EVIDENCE EXPERIMENTAL PMID:9294449 BIO06.07 ENERGY METABOLISM. Fermentation	8440	10	150	0.2	89122.1	5.09	L57408
28	nrdD			28	nrdD	IL1403gene=nrdD (270 kb forward) NRDD_ECOLI anaerobic ribonucleoside-triphosphate reductase EVIDENCE BY HOMOLOGY BIO08.05 Salvage of nucleosides and nucleotides	6110	8/71 (11%)		0.16	84176.1 / 5.40		L70400
29	proS			29	proS	IL1403gene=proS (2180 kb reverse) SYP_SYNY3 prolyl-tRNA synthetase (EC 6.1.1.15) EVIDENCE BY HOMOLOGY BIO12.01 Amino acyl tRNA synthetases	9.13e+15	38	150	0.72	69251	4.83	L0356
30				30	clpB	IL1403gene=clpB (1566 kb reverse) CLPB_SYNY3 ClpB protein EVIDENCE EXPERIMENTAL PMID:10094684 BIO14.01 Adaptations and atypical conditions COMMENT=THOUGHT TO BE AN ATPASE SUBUNIT OF AN INTRACELLULAR ATP-DEPENDENT PROTEASE.	16200	11	150	0.19	97335.5	5.06	L166407
31	pfl			31	pfl	IL1403gene=pfl (657 kb forward) PFL_LACLA pyruvate-formate lyase (EC 2.3.1.54) EVIDENCE EXPERIMENTAL PMID:9294449 BIO06.07 ENERGY METABOLISM. Fermentation	6750000	16	150	0.3	89122.1	5.09	L57408
32	pfl			32	pfl	IL1403gene=pfl (657 kb forward) PFL_LACLA pyruvate-formate lyase (EC 2.3.1.54) EVIDENCE EXPERIMENTAL PMID:9294449 BIO06.07 ENERGY METABOLISM. Fermentation	16000	10	150	0.2	89122.1	5.09	L57408
33	pfl			33	pfl	IL1403gene=pfl (657 kb forward) PFL_LACLA pyruvate-formate lyase (EC 2.3.1.54) EVIDENCE EXPERIMENTAL PMID:9294449 BIO06.07 ENERGY METABOLISM. Fermentation	197000000	21	150	0.39	89122.1	5.09	L57408
34	clpB			34	clpB	IL1403gene=clpB (1566 kb reverse) CLPB_SYNY3 ClpB protein EVIDENCE EXPERIMENTAL PMID:10094684 BIO14.01 Adaptations and atypical conditions COMMENT=THOUGHT TO BE AN ATPASE SUBUNIT OF AN INTRACELLULAR ATP-DEPENDENT PROTEASE.	534000000000	30	150	0.44	97335.5	5.06	L166407
35	typA	metS	ykhF	35	typA	IL1403gene=typA (2077 kb reverse) TYPA_ECOLI GTP-binding protein TypA/BipA EVIDENCE BY HOMOLOGY BIO09.10 GTP-binding proteins COMMENT=FUNCTION NOT KNOWN; PROBABLY INTERACTS WITH THE RIBOSOMES IN A GTP DEPENDENT MANNER. IN E.COLI GTPASE THAT MEDIATES INTER	30100000	13	150	0.32	68243.8	4.88	L0370	35	metS	IL1403gene=metS (799 kb forward) SYM_BACSU methyonyl-tRNA synthetase (EC 6.1.1.10) EVIDENCE BY HOMOLOGY BIO12.01 Amino acyl tRNA synthetases	11200000	17	150	0.37	75777.9	4.87	L0353	35	ykhF	IL1403gene=ykhF (1073 kb forward) YDIF_BACSU ABC transporter ATP binding protein EVIDENCE BY HOMOLOGY BIO13.01 TRANSPORT AND BINDING PROTEINS. General COMMENT=contains two ATP binding domains. There are 60 paralogs in L.lactis.	49200	10	150	0.23	71681.6	4.81	L73239
36				36		?
37	pdhC			37	pdhC	IL1403gene=pdhC (61 kb reverse) ODP2_STAAU dihydrolipoamide acetyltransferase component of PDH complex (EC 2.3.1.12) EVIDENCE BY HOMOLOGY BIO06.11 Pyruvate dehydrogenase	480000	14	150	0.33	56317.2	4.91	L0035
38	nrdE			38	nrdE	IL1403gene=nrdE (1003 kb reverse) RIR1_MYCTU ribonucleoside-diphosphate reductase alpha chain (EC 1.17.4.1) EVIDENCE BY HOMOLOGY BIO08.01 2'-deoxyribonucleotide metabolism COMMENT=CATALYZES THE BIOSYNTHESIS OF DEOXYRIBONUCLEOTIDES FROM THE CORRESPONDING R	52900	12	150	0.2	81495.9	5.18	L0294
39	metS			39	metS	IL1403gene=metS (799 kb forward) SYM_BACSU methyonyl-tRNA synthetase (EC 6.1.1.10) EVIDENCE BY HOMOLOGY BIO12.01 Amino acyl tRNA synthetases	9.37e+15	38	150	0.61	75777.9	4.87	L0353
40	ligA			40	ligA	IL1403gene=ligA (424 kb forward) DNLJ_THESC DNA ligase (EC 6.5.1.2) EVIDENCE BY HOMOLOGY BIO10.02 DNA replication, restriction, modification, recombination, and repair	3030	10	150	0.2	72738.2	4.86	L0304
41	bcaT			41	bcaT	IL1403gene=bcaT (1322 kb reverse) ILVE_HAEIN branched-chain amino acid aminotransferase (EC 2.6.1.42) EVIDENCE BY HOMOLOGY BIO06.02 ENERGY METABOLISM. Amino acids and amines COMMENT=involved in catabolism of branched-chain amino acids	392000	9	150	0.4	36900	4.96	L0086
42	thrS			42	thrS	IL1403gene=thrS (1971 kb reverse) SYT1_BACSU theronyl-tRNA synthetase (EC 6.1.1.3) EVIDENCE BY HOMOLOGY BIO12.01 Amino acyl tRNA synthetases	1330000	12	150	0.24	74196.2	5.14	L0357
43	ypdD			43	ypdD	IL1403gene=ypdD (1536 kb forward) sugar hydrolase EVIDENCE BY HOMOLOGY BIO06.12 Sugars COMMENT=27% identical to alpha-1,2-mannosidase of Bacillus sp. M-90	472000000	19	150	0.34	81908.9	5.11	L135972
44	tkt			44	tkt	IL1403gene=tkt (167 kb reverse) TKT_BACSU transketolase (EC 2.2.1.1) EVIDENCE BY HOMOLOGY BIO06.10 Pentose phosphate pathway	142000000000	20/90 (22%)		0.3	71726.2 / 5.01		L0043
45	ypdD			45	ypdD	IL1403gene=ypdD (1536 kb forward) sugar hydrolase EVIDENCE BY HOMOLOGY BIO06.12 Sugars COMMENT=27% identical to alpha-1,2-mannosidase of Bacillus sp. M-90	180000000000000	35	150	0.5	81908.9	5.11	L135972
46	tkt			46	tkt	IL1403gene=tkt (167 kb reverse) TKT_BACSU transketolase (EC 2.2.1.1) EVIDENCE BY HOMOLOGY BIO06.10 Pentose phosphate pathway	2.54e+18	38	150	0.53	71726.2	5.01	L0043
47	ypdD	tkt		47	ypdD	IL1403gene=ypdD (1536 kb forward) sugar hydrolase EVIDENCE BY HOMOLOGY BIO06.12 Sugars COMMENT=27% identical to alpha-1,2-mannosidase of Bacillus sp. M-90	4580000	13	150	0.23	81908.9	5.11	L135972	47	tkt	IL1403gene=tkt (167 kb reverse) TKT_BACSU transketolase (EC 2.2.1.1) EVIDENCE BY HOMOLOGY BIO06.10 Pentose phosphate pathway	2020000	17	150	0.3	71726.2	5.01	L0043
48	glyT			48	glyT	IL1403gene=glyT (1103 kb forward) SYGB_BACSU glycyl-tRNA synthetase beta chain (EC 6.1.1.14) EVIDENCE BY HOMOLOGY BIO12.01 Amino acyl tRNA synthetases	144000	14	150	0.29	75717.8	4.91	L0360
49	glyT			49	glyT	IL1403gene=glyT (1103 kb forward) SYGB_BACSU glycyl-tRNA synthetase beta chain (EC 6.1.1.14) EVIDENCE BY HOMOLOGY BIO12.01 Amino acyl tRNA synthetases	71300000	23	150	0.43	75717.8	4.91	L0360
50	pepO			50	pepO	IL1403gene=pepO (1867 kb forward) PEPO_LACLC neutral endopeptidase EVIDENCE EXPERIMENTAL PMID:8244921 BIO12.02 Degradation of proteins, peptides, and glycopeptides	415000000	18	150	0.39	71538	4.85	L49741
51	ptsI			51	ptsI	IL1403gene=ptsI (121 kb forward) PT1_STRSL phosphoenolpyruvate-protein phosphotransferase (EC 2.7.3.9) EVIDENCE BY HOMOLOGY BIO13.07 TRANSPORT AND BINDING PROTEINS. PTS system COMMENT=also called PTS system enzyme I	2.87e+17	40	150	0.59	62561	4.65	L120628
52	fbaA			52	fbaA	IL1403gene=fbaA (1963 kb reverse) ALF_MYCGE fructose-bisphosphate aldolase (EC 4.1.2.13) EVIDENCE BY HOMOLOGY BIO06.09 Glycolysis	5900000	10	150	0.5	31989.7	5.04	L0009
53	dnaK			53	dnaK	IL1403gene=dnaK (978 kb forward) DNAK_LACLA DnaK protein EVIDENCE EXPERIMENTAL PMID:8126443 BIO04.03 Chaperones	1870000000000	35	143	0.68	64987.5	4.62	L178206
54	pepO			54	pepO	IL1403gene=pepO (1867 kb forward) PEPO_LACLC neutral endopeptidase EVIDENCE EXPERIMENTAL PMID:8244921 BIO12.02 Degradation of proteins, peptides, and glycopeptides	939000000000	25	150	0.5	71538	4.85	L49741
55	lysS			55	lysS	IL1403gene=lysS (376 kb reverse) SYK_STAAU lysyl-tRNA synthetase (EC 6.1.1.6) EVIDENCE BY HOMOLOGY BIO12.01 Amino acyl tRNA synthetases	116000000	25	150	0.45	56597.5	5.18	L0347
56	aspS			56	aspS	IL1403gene=aspS (2024 kb reverse) SYD_HELPY aspartyl-tRNA synthetase (EC 6.1.1.12) EVIDENCE BY HOMOLOGY BIO12.01 Amino acyl tRNA synthetases	1640000	17	150	0.37	66545	5	L0346
57	aspS			57	aspS	IL1403gene=aspS (2024 kb reverse) SYD_HELPY aspartyl-tRNA synthetase (EC 6.1.1.12) EVIDENCE BY HOMOLOGY BIO12.01 Amino acyl tRNA synthetases	41800000000000	36	150	0.63	66545	5	L0346
58	lysS			58	lysS	IL1403gene=lysS (376 kb reverse) SYK_STAAU lysyl-tRNA synthetase (EC 6.1.1.6) EVIDENCE BY HOMOLOGY BIO12.01 Amino acyl tRNA synthetases	33200000	23	150	0.46	56597.5	5.18	L0347
59	glmS			59	glmS	IL1403gene=glmS (1034 kb forward) GLMS_BACSU glucosamine-fructose-6-phosphate aminotransferase (EC 2.6.1.16) EVIDENCE BY HOMOLOGY BIO05.02 Amino sugars	750000000000	28	150	0.57	65612.3	4.83	L33556
60	aspS			60	aspS	IL1403gene=aspS (2024 kb reverse) SYD_HELPY aspartyl-tRNA synthetase (EC 6.1.1.12) EVIDENCE BY HOMOLOGY BIO12.01 Amino acyl tRNA synthetases	673	11	150	0.2	66545	5	L0346
61	ypjG			61	ypjG	IL1403gene=ypjG (1595 kb reverse) UUP_ECOLI ABC transporter ATP binding protein EVIDENCE BY HOMOLOGY BIO13.01 TRANSPORT AND BINDING PROTEINS General COMMENT=contains two ATP binding domains. There are 60 paralogs in L.lactis.	343000	12/134 (8%)		0.17	70444.7 / 4.89		L195415
62	aspS			62	aspS	IL1403gene=aspS (2024 kb reverse) SYD_HELPY aspartyl-tRNA synthetase (EC 6.1.1.12) EVIDENCE BY HOMOLOGY BIO12.01 Amino acyl tRNA synthetases	251	9	150	0.18	66545	5	L0346
63	glmS			63	glmS	IL1403gene=glmS (1034 kb forward) GLMS_BACSU glucosamine-fructose-6-phosphate aminotransferase (EC 2.6.1.16) EVIDENCE BY HOMOLOGY BIO05.02 Amino sugars	40500	10	150	0.26	65612.3	4.83	L33556
64	ilvD			64	ilvD	IL1403gene=ilvD (1246 kb forward) ILVD_LACLA dihydroxy-acid dehydratase (EC 4.2.1.9) EVIDENCE EXPERIMENTAL PMID:1400210 BIO01.04 Branched chain family	873000000000	23	150	0.38	60737.6	5.11	L0077
65	argS			65	argS	IL1403gene=argS (2117 kb reverse) SYR_SYNY3 arginyl-tRNA synthetase (EC 6.1.1.19) EVIDENCE BY HOMOLOGY BIO12.01 Amino acyl tRNA synthetases	71100000000	23/166 (13%)		0.41	62818.9 / 5.30		L0344
66	ilvD			66	ilvD	IL1403gene=ilvD (1246 kb forward) ILVD_LACLA dihydroxy-acid dehydratase (EC 4.2.1.9) EVIDENCE EXPERIMENTAL PMID:1400210 BIO01.04 Branched chain family	940000	14	150	0.33	60737.6	5.11	L0077
67	yahG			67	yahG	IL1403gene=yahG (73 kb reverse) YBIT_ECOLI ABC transporter ATP binding protein EVIDENCE BY HOMOLOGY BIO13.01 TRANSPORT AND BINDING PROTEINS. General COMMENT=contains two ATP binding domains COMMENT=There are 60 paralogs in L.lactis.	2.81e+16	39	150	0.57	61381.7	4.68	L73210
68	ybjJ			68	ybjJ	L193593|IL1403gene=ybjJ (194 kb reverse) Y369_MYCGE HYPOTHETICAL PROTEIN EVIDENCE BY HOMOLOGY BIO15.01 HYPOTHETICAL. General COMMENT=43% identical to hypothetical protein YloV from B.subtilis. Probably kinase related to hydroxyacetone kinase, evidenced by COGnitor.		15		0.129				68	ybjJ	IL1403gene=ybjJ (194 kb reverse) Y369_MYCGE HYPOTHETICAL PROTEIN EVIDENCE BY HOMOLOGY BIO15.01 HYPOTHETICAL. General COMMENT=43% identical to hypothetical protein YloV from B.subtilis. Probably kinase related to hydroxyacetone kinase, evidenced by COGnito	163000000000	24	150	0.54	57626.8	4.64	L193593
69	hsdM			69	hsdM	IL1403gene=hsdM (644 kb forward) T1M1_ECOLI type I restriction enzyme M protein (EC 3.1.21.3) EVIDENCE EXPERIMENTAL PMID:9593305 BIO10.02 DNA replication, restriction, modification, recombination, and repair COMMENT=METHYLATION OF SPECIFIC ADENINE RESIDUE	4400	12	150	0.3	58855.9	4.99	L0309
70	argS			70	argS	IL1403gene=argS (2117 kb reverse) SYR_SYNY3 arginyl-tRNA synthetase (EC 6.1.1.19) EVIDENCE BY HOMOLOGY BIO12.01 Amino acyl tRNA synthetases	4510000000	27	150	0.5	62818.9	5.3	L0344
71	ftsA			71	ftsA	IL1403gene=ftsA (1922 kb reverse) FTSA_BACSU cell division protein FtsA EVIDENCE BY HOMOLOGY BIO04.01 Cell division	3160000000	18	150	0.44	49397.2	4.57	L0207
72	recN			72	recN	IL1403gene=recN (883 kb forward) RECN_BACSU DNA repair protein RecN EVIDENCE BY HOMOLOGY BIO10.02 DNA replication, restriction, modification, recombination, and repair COMMENT=MAY BE INVOLVED IN RECOMBINATIONAL REPAIR OF DAMAGED DNA	4090	10	150	0.26	62796.3	4.9	L0264
73	ybjJ			73	ybj	L193593|IL1403gene=ybjJ (194 kb reverse) Y369_MYCGE HYPOTHETICAL PROTEIN EVIDENCE BY HOMOLOGY BIO15.01 HYPOTHETICAL. General COMMENT=43% identical to hypothetical protein YloV from B.subtilis. Probably kinase related to hydroxyacetone kinase, evidenced by COGnitor.		17		0.148				73	ybjJ	IL1403gene=ybjJ (194 kb reverse) Y369_MYCGE HYPOTHETICAL PROTEIN EVIDENCE BY HOMOLOGY BIO15.01 HYPOTHETICAL. General COMMENT=43% identical to hypothetical protein YloV from B.subtilis. Probably kinase related to hydroxyacetone kinase, evidenced by COGnito	443000000000	25	150	0.52	57626.8	4.64	L193593
74	prfC			74	prfC	IL1403gene=prfC (351 kb forward) RF3_ECOLI peptide chain release factor 3 EVIDENCE BY HOMOLOGY BIO12.07 Translation factors COMMENT=INCREASES THE FORMATION OF RIBOSOMAL TERMINATION COMPLEXES AND STIMULATES ACTIVITIES OF RF-1 AND RF-2. IT BINDS GUANINE NUC	160000000000	30	150	0.56	59502.9	5.02	L0369
75	als			75	als	IL1403gene=als (1200 kb forward) alpha-acetolactate synthase EVIDENCE EXPERIMENTAL PMID:8017926 BIO06.07 Fermentation COMMENT=alpha-acetolactate is the first metabolic product formed from pyruvate in acetoin fermentation	1.13e+16	33	150	0.68	60863.4	4.99	L210
76	dxsB			76	dxsB	IL1403gene=dxsB (1723 kb reverse) DXS_BACSU 1-deoxyxylulose-5-phosphate synthase EVIDENCE BY HOMOLOGY BIO06.10 Pentose phosphate pathway COMMENT=can be the phosphoketolase performing entry of glyceraldehyde-3-P and acetyl-P into the heterofermentative met	14400000	13	150	0.31	63938.5	5.13	L123365
77	als			77	als	IL1403gene=als (1200 kb forward) alpha-acetolactate synthase EVIDENCE EXPERIMENTAL PMID:8017926 BIO06.07 Fermentation COMMENT=alpha-acetolactate is the first metabolic product formed from pyruvate in acetoin fermentation	22700000000	21	150	0.49	60863.4	4.99	L210
78	als			78	als	IL1403gene=als (1200 kb forward) alpha-acetolactate synthase EVIDENCE EXPERIMENTAL PMID:8017926 BIO06.07 Fermentation COMMENT=alpha-acetolactate is the first metabolic product formed from pyruvate in acetoin fermentation	824000	13	150	0.33	60863.4	4.99	L210
79	tig			79	tig	IL1403gene=tig (536 kb forward) TIG_BACSU trigger factor EVIDENCE BY HOMOLOGY BIO04.05 Protein and peptide secretion COMMENT=INVOLVED IN PROTEIN EXPORT. ACTS AS A CHAPERONE BY MAINTAINING THE NEWLY SYNTHESIZED PROTEIN IN AN OPEN CONFORMATION. SIMILARITY:	9310000000000	30	150	0.71	46930.8	4.41	L0336
80	yphL			80	yphL	IL1403gene=yphL (759 kb forward) YPHC_BACSU GTP-binding protein EVIDENCE BY HOMOLOGY BIO09.10 GTP-binding proteins COMMENT=PUTATIVE COUNTERPART OF YPHC OF B.SUBTILIS	2690	9	150	0.23	48866.3	5.11	L0156
81	asnB			81	asnB	IL1403gene=asnB (356 kb forward) ASNB_ECOLI asparagine synthetase B EVIDENCE BY HOMOLOGY BIO01.03 Aspartate family COMMENT=ASPARAGINE BIOSYNTHESIS	22000	8	150	0.18	60384	4.86	L00396
82	pdhD			82	pdhD	IL1403gene=pdhD (59 kb reverse) DLD1_BACSU lipoamide dehydrogenase component of PDH complex (EC 1.8.1.4) EVIDENCE BY HOMOLOGY BIO06.11 Pyruvate dehydrogenase	1380	9	150	0.27	49867.1	4.85	L0036
83	pdhD			83	pdhD	IL1403gene=pdhD (59 kb reverse) DLD1_BACSU lipoamide dehydrogenase component of PDH complex (EC 1.8.1.4) EVIDENCE BY HOMOLOGY BIO06.11 Pyruvate dehydrogenase	2470000	17	150	0.51	49867.1	4.85	L0036
84	yseF			84	yseF	IL1403gene=yseF (1846 kb reverse) Y189_MYCLE HYPOTHETICAL PROTEIN EVIDENCE BY HOMOLOGY BIO15.01 HYPOTHETICAL	17600	9	150	0.25	52553.4	4.92	L29491
85	guaA			85	guaA	IL1403gene=guaA (1516 kb reverse) GUAA_BACSU GMP synthase (EC 6.3.5.2) EVIDENCE BY HOMOLOGY BIO08.03 Purine ribonucleotide biosynthesis	610000000	20/155 (12%)		0.46	56763.0 / 4.82		L115968
86	groEL			86	groEL	IL1403gene=groEL (399 kb forward) CH60_LACLA 60 KD chaperonin EVIDENCE EXPERIMENTAL PMID:8486277 BIO04.03 Chaperones	2660	9	150	0.24	57201.7	4.72	L198893
87	groEL			87	groEL	IL1403gene=groEL (399 kb forward) CH60_LACLA 60 KD chaperonin EVIDENCE EXPERIMENTAL PMID:8486277 BIO04.03 Chaperones	28000000000000	34	150	0.57	57201.7	4.72	L198893
88	gltX			88	gltX	IL1403gene=gltX (2124 kb reverse) SYE_BACST glutamyl-tRNA synthetase (EC 6.1.1.17) EVIDENCE BY HOMOLOGY BIO12.01 Amino acyl tRNA synthetases	13800000	19/162 (11%)		0.5	55461.9 / 5.07		L0349
89	citF			89	citF	IL1403gene=citF (1209 kb forward) CILA_LEUMC citrate lyase alpha chain (EC 4.1.3.6) EVIDENCE BY HOMOLOGY BIO06.13 TCA cycle	118000000000	28	150	0.57	55422.8	5.29	L0041
90	ylaF			90	ylaF	IL1403gene=ylaF (1107 kb forward) YD30_MYCTU conserved hypothetical protein EVIDENCE BY HOMOLOGY BIO15.02 HYPOTHETICAL. Conserved COMMENT=probably nicotinic acid phosphoribosyltransferase, evidenced by COGnitor.	1180	8	150	0.15	56348.3	5.04	L107468
91	guaA			91	guaA	IL1403gene=guaA (1516 kb reverse) GUAA_BACSU GMP synthase (EC 6.3.5.2) EVIDENCE BY HOMOLOGY BIO08.03 Purine ribonucleotide biosynthesis	208000000000	21/165 (12%)		0.47	56763.0 / 4.82		L115968
92	citF			92	citF	IL1403gene=citF (1209 kb forward) CILA_LEUMC citrate lyase alpha chain (EC 4.1.3.6) EVIDENCE BY HOMOLOGY BIO06.13 TCA cycle	368	8	150	0.18	55422.8	5.29	L0041
93	ylaF			93	ylaF	IL1403gene=ylaF (1107 kb forward) YD30_MYCTU conserved hypothetical protein EVIDENCE BY HOMOLOGY BIO15.02 HYPOTHETICAL. Conserved COMMENT=probably nicotinic acid phosphoribosyltransferase, evidenced by COGnitor.	19400000	16	150	0.39	56348.3	5.04	L107468
94	pyk			94	pyk	IL1403gene=pyk (1370 kb reverse) KPYK_LACLA pyruvate kinase (EC 2.7.1.40) EVIDENCE EXPERIMENTAL PMID:8478320 BIO06.09 Glycolysis	509000000000000	35	150	0.69	54255.1	5.21	L0003
95	yrcA			95	yrcA	IL1403gene=yrcA (1721 kb reverse) ASCB_ECOLI phospho-beta-glucosidase (EC 3.2.1.86) EVIDENCE BY HOMOLOGY BIO06.12 ENERGY METABOLISM. Sugars	2210000	17/138 (12%)		0.3	54772.2 / 5.11		L121426
96	pyk			96	pyk	IL1403gene=pyk (1370 kb reverse) KPYK_LACLA pyruvate kinase (EC 2.7.1.40) EVIDENCE EXPERIMENTAL PMID:8478320 BIO06.09 Glycolysis	39500	11	150	0.33	54255.1	5.21	L0003
97	guaA			97	guaA	IL1403gene=guaA (1516 kb reverse) GUAA_BACSU GMP synthase (EC 6.3.5.2) EVIDENCE BY HOMOLOGY BIO08.03 Purine ribonucleotide biosynthesis	11200000000000	31	150	0.62	56763	4.82	L115968
98	pyk			98	pyk	IL1403gene=pyk (1370 kb reverse) KPYK_LACLA pyruvate kinase (EC 2.7.1.40) EVIDENCE EXPERIMENTAL PMID:8478320 BIO06.09 Glycolysis	6950000000000	29	150	0.6	54255.1	5.21	L0003
99	yrcA			99	yrcA	IL1403gene=yrcA (1721 kb reverse) ASCB_ECOLI phospho-beta-glucosidase (EC 3.2.1.86) EVIDENCE BY HOMOLOGY BIO06.12 ENERGY METABOLISM. Sugars	166000000	25	150	0.56	54772.2	5.11	L121426
100	pepDA			100	pepDA	IL1403gene=pepDA (248 kb reverse) dipeptidase EVIDENCE BY HOMOLOGY BIO12.02 Degradation of proteins, peptides, and glycopeptides COMMENT=55% identical to dipeptidase PepD of Lactobacillus helveticus	2570	6/93 (6%)		0.13	51918.0 / 4.72		L48417
101	deoB			101	deoB	IL1403gene=deoB (955 kb forward) DEOB_LACLC phosphopentomutase (EC 5.4.2.7) EVIDENCE EXPERIMENTAL PMID:9226255 BIO08.05 Salvage of nucleosides and nucleotides	127000	13	150	0.48	45770	4.92	L154925
102	obgL	deoB		102	obgL	IL1403gene=obgL (1630 kb reverse) OBG_BACSU GTP-binding protein Obg EVIDENCE BY HOMOLOGY BIO09.10 GTP-binding proteins COMMENT=PUTATIVE COUNTERPART OF OBG OF B.SUBTILIS	7760000	25	150	0.6	48233.9	4.82	L0160	102	deoB	IL1403gene=deoB (955 kb forward) DEOB_LACLC phosphopentomutase (EC 5.4.2.7) EVIDENCE EXPERIMENTAL PMID:9226255 BIO08.05 Salvage of nucleosides and nucleotides	2490000	16	150	0.52	45770	4.92	L154925
103	pyk			103	pyk	IL1403gene=pyk (1370 kb reverse) KPYK_LACLA pyruvate kinase (EC 2.7.1.40) EVIDENCE EXPERIMENTAL PMID:8478320 BIO06.09 Glycolysis	2220000	17	150	0.49	54255.1	5.21	L0003
104	thrC			104	thrC	IL1403gene=thrC (2156 kb reverse) THRC_METGL threonine synthase (EC 4.2.99.2) EVIDENCE BY HOMOLOGY BIO01.03 Aspartate family COMMENT=threonine biosynthesis pathway	183000	13/148 (8%)		0.39	55222.2 / 5.25		L0092
105	gadB			105	gadB	IL1403gene=gadB (1324 kb reverse) DCE_PETHY glutamate decarboxylase (EC 4.1.1.15) EVIDENCE EXPERIMENTAL PMID:9484886 BIO06.02 ENERGY METABOLISM. Amino acids and amines COMMENT=catabolism of glutamate	325	8	150	0.2	53927	5.02	L123581
106	murC			106	murC	IL1403gene=murC (2102 kb reverse) MURC_BACSU UDP-N-acetylmuramate-alanine ligase (EC 6.3.2.8) EVIDENCE BY HOMOLOGY BIO03.02 Murein sacculus and peptidoglycan COMMENT=PEPTIDOGLYCAN BIOSYNTHESIS. BELONGS TO THE MURCDEF FAMILY.	34600000000000	28/189 (14%)		0.69	51708.3 / 5.10		L101678
107	zwf			107	zwf	IL1403gene=zwf (2302 kb forward) G6PD_LEUME glucose-6-phosphate 1-dehydrogenase (EC 1.1.1.49) EVIDENCE BY HOMOLOGY BIO06.10 Pentose phosphate pathway COMMENT=FIRST STEP IN PENTOSE PHOSPHATE PATHWAY	881000000	24	150	0.57	57829	5.18	L0044
108	gltD			108	gltD	IL1403gene=gltD (1315 kb reverse) GLT1_YEAST glutamate synthase small subunit (EC 1.4.1.13) EVIDENCE BY HOMOLOGY BIO01.05 Glutamate family COMMENT=NADH OR NADPH DEPENDENT ENZYME. NITROGEN METABOLISM. GLUTAMATE BIOSYNTHESIS. THE REACTION BRINGS TOGETHER NI	11100	8	150	0.24	52364.8	4.97	L114827
109	pepDB			109	pepDB	IL1403gene=pepDB (1600 kb reverse) dipeptidase EVIDENCE BY HOMOLOGY BIO12.02 Degradation of proteins, peptides, and glycopeptides COMMENT=53% identical to dipeptidase PepD of Lactobacillus helveticus	42000000	24	150	0.61	53689.2	4.86	L324
110	gadB			110	gadB	IL1403gene=gadB (1324 kb reverse) DCE_PETHY glutamate decarboxylase (EC 4.1.1.15) EVIDENCE EXPERIMENTAL PMID:9484886 BIO06.02 ENERGY METABOLISM. Amino acids and amines COMMENT=catabolism of glutamate	56300000	19/162 (11%)		0.55	53927.0 / 5.02		L123581
111	pepV			111	pepV	IL1403gene=pepV (860 kb forward) dipeptidase EVIDENCE EXPERIMENTAL PMID:9171382 BIO12.02 Degradation of proteins, peptides, and glycopeptides COMMENT=hydrolyzes a broad range of dipeptides but no tri-, tetra-, or larger oligopeptides.	68700000000	22	150	0.47	51943.7	4.72	L59867
112	femD			112	femD	IL1403gene=femD (435 kb forward) MRSA_HAEIN phosphoglucosamine mutase EVIDENCE BY HOMOLOGY BIO05.02 Amino sugars	19100	9	150	0.26	48472.4	4.78	L35068
113	cysS			113	cysS	IL1403gene=cysS (1902 kb reverse) SYC_BACSU cysteinyl-tRNA synthetase (EC 6.1.1.16) EVIDENCE BY HOMOLOGY BIO12.01 Amino acyl tRNA synthetases	11900	9	150	0.28	50946.4	4.95	L0348
114	pepDB			114	pepDB	IL1403gene=pepDB (1600 kb reverse) dipeptidase EVIDENCE BY HOMOLOGY BIO12.02 Degradation of proteins, peptides, and glycopeptides COMMENT=53% identical to dipeptidase PepD of Lactobacillus helveticus	296000000000	28	150	0.7	53689.2	4.86	L324
115	ftsZ			115	ftsZ	IL1403gene=ftsZ (1922 kb reverse) FTSZ_BACSU cell division protein FtsZ EVIDENCE BY HOMOLOGY BIO04.01 Cell division	5240000	17	150	0.53	43988.4	4.5	L0208
116	pyrC			116	pyrC	IL1403gene=pyrC (1081 kb forward) PYRC_LACLE dihydroorotase (EC 3.5.2.3) EVIDENCE BY HOMOLOGY BIO08.04 Pyrimidine ribonucleotide biosynthesis COMMENT=THIRD STEP IN PYRIMIDINE BIOSYNTHESIS.	3140000	17	150	0.55	47778.8	5.37	L81189
117	tuf	nusA		117	tuf	IL1403gene=tuf (1913 kb reverse) EFTU_STROR elongation factor Tu EVIDENCE BY HOMOLOGY BIO12.07 Translation factors COMMENT=THIS PROTEIN PROMOTES THE GTP-DEPENDENT BINDING OF AMINOACYL-TRNA TO THE A-SITE OF RIBOSOMES DURING PROTEIN BIOSYNTHESIS.	207000000	18	150	0.57	43212.1	4.89	L0371	117	nusA	IL1403gene=nusA (774 kb forward) NUSA_BACSU transcription termination protein NusA HOMOLOG EVIDENCE BY HOMOLOGY BIO11.02 RNA synthesis, modification, and DNA transcription COMMENT=COULD PARTICIPATES IN BOTH THE TERMINATION AND ANTITERMINATION OF TRANSCRIP	211000	13	150	0.38	42904.8	4.77	L173813
118	gatB	zwf		118	gatB	IL1403gene=gatB (168 kb forward) YZDD_BACSU Glu-tRNA amidotransferase subunit B EVIDENCE BY HOMOLOGY BIO12.06 tRNA modification COMMENT=ESSENTIAL COMPONENT OF TRANSLATIONAL APPARATUS	69800000000000	30	150	0.62	54713.2	5.27	L0474	118	zwf	IL1403gene=zwf (2302 kb forward) G6PD_LEUME glucose-6-phosphate 1-dehydrogenase (EC 1.1.1.49) EVIDENCE BY HOMOLOGY BIO06.10 Pentose phosphate pathway COMMENT=FIRST STEP IN PENTOSE PHOSPHATE PATHWAY	309000000	21	150	0.5	57829	5.18	L0044
119	pepT			119	pepT	IL1403gene=pepT (1861 kb reverse) PEPT_LACLC tripeptidase EVIDENCE EXPERIMENTAL PMID:8188586 BIO12.02 Degradation of proteins, peptides, and glycopeptides COMMENT=HYDROLYZES A VARIETY OF TRIPEPTIDES CONTAINING N-TERMINAL LEUCINE	696000	14/165 (8%)		0.45	45972.2 / 4.73		L60596
120	tuf	asnS		120	tuf	IL1403gene=tuf (1913 kb reverse) EFTU_STROR elongation factor Tu EVIDENCE BY HOMOLOGY BIO12.07 Translation factors COMMENT=THIS PROTEIN PROMOTES THE GTP-DEPENDENT BINDING OF AMINOACYL-TRNA TO THE A-SITE OF RIBOSOMES DURING PROTEIN BIOSYNTHESIS.	2680000000000	25	130	0.61	43212.1	4.89	L0371	120	asnS	IL1403gene=asnS (1879 kb reverse) SYN_BACSU asparaginyl-tRNA synthetase (EC 6.1.1.22) EVIDENCE BY HOMOLOGY BIO12.01 Amino acyl tRNA synthetases	52500	13	130	0.32	50840.6	4.83	L0345
121	glnA	atpA		121	glnA	IL1403gene=glnA (2266 kb reverse) GLNA_BACSU glutamine synthetase (EC 6.3.1.2) EVIDENCE BY HOMOLOGY BIO01.05 Glutamate family	1610000000000	25	150	0.61	49693.8	4.95	L0118	121	atpA	IL1403gene=atpA (1809 kb reverse) ATPA_STRMU ATP synthase alpha subunit (EC 3.6.1.34) EVIDENCE BY HOMOLOGY BIO06.04 ATP-proton motive force interconversion COMMENT=THE ALPHA CHAIN IS A REGULATORY SUBUNIT	235000	10	150	0.24	54307.3	4.94	L8990
122	tuf	glnA		122	tuf	IL1403gene=tuf (1913 kb reverse) EFTU_STROR elongation factor Tu EVIDENCE BY HOMOLOGY BIO12.07 Translation factors COMMENT=THIS PROTEIN PROMOTES THE GTP-DEPENDENT BINDING OF AMINOACYL-TRNA TO THE A-SITE OF RIBOSOMES DURING PROTEIN BIOSYNTHESIS.	7800000000	23	150	0.61	43212.1	4.89	L0371	122	glnA	IL1403gene=glnA (2266 kb reverse) GLNA_BACSU glutamine synthetase (EC 6.3.1.2) EVIDENCE BY HOMOLOGY BIO01.05 Glutamate family	810000	10	150	0.37	49693.8	4.95	L0118
123	serS			123	serS	IL1403gene=serS (1751 kb forward) SYS_BACSU seryl-tRNA synthetase (EC 6.1.1.11) EVIDENCE BY HOMOLOGY BIO12.01 Amino acyl tRNA synthetases	32100000	19	150	0.46	47469.1	5.11	L150515
124	enoA			124	enoA	IL1403gene=enoA (633 kb forward) ENO_BACSU enolase (EC 4.2.1.11) EVIDENCE BY HOMOLOGY BIO06.09 Glycolysis	2910000000	20	150	0.58	46912	4.65	L0007
125	enoA			125	enoA	IL1403gene=enoA (633 kb forward) ENO_BACSU enolase (EC 4.2.1.11) EVIDENCE BY HOMOLOGY BIO06.09 Glycolysis	534000000000	23	150	0.67	46912	4.65	L0007
126	accC			126	accC	IL1403gene=accC (788 kb forward) ACCC_BACSU biotin carboxylase (EC 6.3.4.14) EVIDENCE BY HOMOLOGY BIO07.01 FATTY ACID AND PHOSPHOLIPID METABOLISM. General COMMENT=FIRST STEP IN LONG-CHAIN FATTY ACID SYNTHESIS	7070000000	21	150	0.48	49499.6	5.04	L0189
127	tuf	femD		127	tuf	IL1403gene=tuf (1913 kb reverse) EFTU_STROR elongation factor Tu EVIDENCE BY HOMOLOGY BIO12.07 Translation factors COMMENT=THIS PROTEIN PROMOTES THE GTP-DEPENDENT BINDING OF AMINOACYL-TRNA TO THE A-SITE OF RIBOSOMES DURING PROTEIN BIOSYNTHESIS.	97200000	16	150	0.52	43212.1	4.89	L0371	127	femD	IL1403gene=femD (435 kb forward) MRSA_HAEIN phosphoglucosamine mutase EVIDENCE BY HOMOLOGY BIO05.02 Amino sugars	87500	18	150	0.52	48472.4	4.78	L35068
128	tuf	asnS		128	tuf	IL1403gene=tuf (1913 kb reverse) EFTU_STROR elongation factor Tu EVIDENCE BY HOMOLOGY BIO12.07 Translation factors COMMENT=THIS PROTEIN PROMOTES THE GTP-DEPENDENT BINDING OF AMINOACYL-TRNA TO THE A-SITE OF RIBOSOMES DURING PROTEIN BIOSYNTHESIS.	1.72e+15	27/85 (31%)		0.67		43212.1 / 4.89	L0371	128	asnS	IL1403gene=asnS (1879 kb reverse) SYN_BACSU asparaginyl-tRNA synthetase (EC 6.1.1.22) EVIDENCE BY HOMOLOGY BIO12.01 Amino acyl tRNA synthetases	8010000	12/85 (14%)		0.28	50840.6 / 4.83		L0345
129	gnd			129	gnd	IL1403gene=gnd (608 kb forward) 6PGD_ECOLI decarboxylating 6-phosphogluconate dehydrogenase (EC 1.1.1.44) EVIDENCE BY HOMOLOGY BIO06.10 Pentose phosphate pathway	84900000000	27	150	0.64	52424.7	4.94	L0046
130	serS			130	serS	IL1403gene=serS (1751 kb forward) SYS_BACSU seryl-tRNA synthetase (EC 6.1.1.11) EVIDENCE BY HOMOLOGY BIO12.01 Amino acyl tRNA synthetases	238000	13/157 (8%)		0.38	47469.1 / 5.11		L150515
131				131		?
132	gnd			132	gnd	IL1403gene=gnd (608 kb forward) 6PGD_ECOLI decarboxylating 6-phosphogluconate dehydrogenase (EC 1.1.1.44) EVIDENCE BY HOMOLOGY BIO06.10 Pentose phosphate pathway	10900000000	17/148 (11%)		0.49	52424.7 / 4.94		L0046
133	enoA			133	enoA	IL1403gene=enoA (633 kb forward) ENO_BACSU enolase (EC 4.2.1.11) EVIDENCE BY HOMOLOGY BIO06.09 Glycolysis	23900000000000	26	150	0.65	46912	4.65	L0007
134	glnA	ypdC	atpA	134	glnA	IL1403gene=glnA (2266 kb reverse) GLNA_BACSU glutamine synthetase (EC 6.3.1.2) EVIDENCE BY HOMOLOGY BIO01.05 Glutamate family	344000000	17	150	0.51	49693.8	4.95	L0118	134	ypdC	IL1403gene=ypdC (1533 kb reverse) YDEG_SCHPO conserved hypothetical protein EVIDENCE BY HOMOLOGY BIO15.02 HYPOTHETICAL. Conserved	66500000	20	150	0.49	50202.6	4.92	L133416	134	atpA	IL1403gene=atpA (1809 kb reverse) ATPA_STRMU ATP synthase alpha subunit (EC 3.6.1.34) EVIDENCE BY HOMOLOGY BIO06.04 ATP-proton motive force interconversion COMMENT=THE ALPHA CHAIN IS A REGULATORY SUBUNIT	5400000	16	150	0.41	54307.3	4.94	L8990
135	nusA			135	nusA	IL1403gene=nusA (774 kb forward) NUSA_BACSU transcription termination protein NusA HOMOLOG EVIDENCE BY HOMOLOGY BIO11.02 RNA synthesis, modification, and DNA transcription COMMENT=COULD PARTICIPATES IN BOTH THE TERMINATION AND ANTITERMINATION OF TRANSCRIP	1790000000	28	150	0.6	42904.8	4.77	L173813
136	pepT			136	pepT	IL1403gene=pepT (1861 kb reverse) PEPT_LACLC tripeptidase EVIDENCE EXPERIMENTAL PMID:8188586 BIO12.02 Degradation of proteins, peptides, and glycopeptides COMMENT=HYDROLYZES A VARIETY OF TRIPEPTIDES CONTAINING N-TERMINAL LEUCINE	540000000000	31	150	0.69	45972.2	4.73	L60596
137	dnaA			137	dnaA	IL1403gene=dnaA (1 kb forward) DNAA_STAAU replication initiation protein DnaA EVIDENCE BY HOMOLOGY BIO10.02 DNA replication, restriction, modification, recombination, and repair COMMENT=DnaA plays an important role in the initiation and regulation of chro	1980000000	24	150	0.65	51461.2	5.07	L0274
138	enoA	pepT		138	enoA	IL1403gene=enoA (633 kb forward) ENO_BACSU enolase (EC 4.2.1.11) EVIDENCE BY HOMOLOGY BIO06.09 Glycolysis	2460000	12	150	0.43	46912	4.65	L0007	138	pepT	IL1403gene=pepT (1861 kb reverse) PEPT_LACLC tripeptidase EVIDENCE EXPERIMENTAL PMID:8188586 BIO12.02 Degradation of proteins, peptides, and glycopeptides COMMENT=HYDROLYZES A VARIETY OF TRIPEPTIDES CONTAINING N-TERMINAL LEUCINE	9350	13	150	0.43	45972.2	4.73	L60596
139	ythC			139	ythC	IL1403gene=ythC (1975 kb reverse) HYPOTHETICAL PROTEIN EVIDENCE BY HOMOLOGY BIO15.01 HYPOTHETICAL. General COMMENT=23% identical to YvlB of B.subtilis	15500000	18	150	0.6	41061.1	4.73	L157995
140	rpsA			140	rpsA	IL1403gene=rpsA (853 kb forward) RS1H_BACSU 30S ribosomal protein S1 EVIDENCE BY HOMOLOGY BIO12.05 Ribosomal proteins: synthesis and modification COMMENT=BELONGS TO THE S1P FAMILY OF RIBOSOMAL PROTEINS	15900000	22	150	0.74	44710	4.95	L0378
141	rpsA	yyaL		141	rpsA	IL1403gene=rpsA (853 kb forward) RS1H_BACSU 30S ribosomal protein S1 EVIDENCE BY HOMOLOGY BIO12.05 Ribosomal proteins: synthesis and modification COMMENT=BELONGS TO THE S1P FAMILY OF RIBOSOMAL PROTEINS	668000000	27	150	0.74	44710	4.95	L0378	141	yyaL	IL1403gene=yyaL (12 kb forward) YYAF_BACSU GTP-binding protein EVIDENCE BY HOMOLOGY BIO09.10 GTP-binding proteins COMMENT=putative functional counterpart of YyaF of B.subtilis	5270000	14	150	0.4	41254.1	4.77	L0161
142	rpsA			142	rpsA	IL1403gene=rpsA (853 kb forward) RS1H_BACSU 30S ribosomal protein S1 EVIDENCE BY HOMOLOGY BIO12.05 Ribosomal proteins: synthesis and modification COMMENT=BELONGS TO THE S1P FAMILY OF RIBOSOMAL PROTEINS	9460000	20	150	0.62	44710	4.95	L0378
143	atpD			143	atpD	IL1403gene=atpD (1824 kb reverse) ATPB_ENTHR ATP synthase alpha subunit (EC 3.6.1.34) EVIDENCE BY HOMOLOGY BIO06.04 ATP-proton motive force interconversion COMMENT=BETA CHAIN IS THE CATALYTIC SUBUNIT	145000000000	27	150	0.69	50893.1	4.71	L6563
144	ypdC			144	ypdC	IL1403gene=ypdC (1533 kb reverse) YDEG_SCHPO conserved hypothetical protein EVIDENCE BY HOMOLOGY BIO15.02 HYPOTHETICAL. Conserved	73000000	16/159 (10%)		0.4	50202.6 / 4.92		L133416
145	rpsA			145	rpsA	IL1403gene=rpsA (853 kb forward) RS1H_BACSU 30S ribosomal protein S1 EVIDENCE BY HOMOLOGY BIO12.05 Ribosomal proteins: synthesis and modification COMMENT=BELONGS TO THE S1P FAMILY OF RIBOSOMAL PROTEINS	13400000000	27/158 (17%)		0.76	44710.0 / 4.95		L0378
146	purB			146	purB	IL1403gene=purB (1688 kb reverse) PUR8_BACSU adenylosuccinate lyase (EC 4.3.2.2) ADENYLOSUCCINATE LYASE EVIDENCE BY HOMOLOGY BIO08.03 Purine ribonucleotide biosynthesis	6100	9	150	0.26	49655.6	5.31	L88187
147	rpsA			147	rpsA	IL1403gene=rpsA (853 kb forward) RS1H_BACSU 30S ribosomal protein S1 EVIDENCE BY HOMOLOGY BIO12.05 Ribosomal proteins: synthesis and modification COMMENT=BELONGS TO THE S1P FAMILY OF RIBOSOMAL PROTEINS	42700000000	34	140	0.85	44710	4.95	L0378
148	rpsA			148	rpsA	IL1403gene=rpsA (853 kb forward) RS1H_BACSU 30S ribosomal protein S1 EVIDENCE BY HOMOLOGY BIO12.05 Ribosomal proteins: synthesis and modification COMMENT=BELONGS TO THE S1P FAMILY OF RIBOSOMAL PROTEINS	995000000000	34	150	0.81	44710	4.95	L0378
149	carA			149	carA	L43866|IL1403gene=carA (1644 kb reverse) CARA_BACSU glutaminase of carbamoyl-phosphate synthase (EC 6.3.5.5) EVIDENCE BY HOMOLOGY BIO08.04 Pyrimidine ribonucleotide biosynthesis		5		0.028				149	carA	IL1403gene=carA (1644 kb reverse) CARA_BACSU glutaminase of carbamoyl-phosphate synthase (EC 6.3.5.5) EVIDENCE BY HOMOLOGY BIO08.04 Pyrimidine ribonucleotide biosynthesis	227	7	213	0.15	39658.0	5.22	L43866
150	nagA			150	nagA	IL1403gene=nagA (1373 kb reverse) NAGA_VIBFU N-acetylglucosamine-6-phosphate deacetylase (EC 3.5.1.25) EVIDENCE BY HOMOLOGY BIO05.02 Amino sugars	8790	7	150	0.21	41177.8	4.71	L173068
151	pgiA			151	pgiA	IL1403gene=pgiA (2228 kb reverse) G6PA_BACST glucose-6-phosphate isomerase A (EC 5.3.1.9) EVIDENCE BY HOMOLOGY BIO06.09 Glycolysis	110000000	16	150	0.55	49595	4.85	L0012
152	pepC	atpD		152	pepC	IL1403gene=pepC (1948 kb reverse) PEPC_LACLC aminopeptidase C EVIDENCE EXPERIMENTAL PMID:8439160 BIO12.02 Degradation of proteins, peptides, and glycopeptides	25900000000000	30	150	0.63	49914.4	4.7	L130687	152	atpD	IL1403gene=atpD (1824 kb reverse) ATPB_ENTHR ATP synthase alpha subunit (EC 3.6.1.34) EVIDENCE BY HOMOLOGY BIO06.04 ATP-proton motive force interconversion COMMENT=BETA CHAIN IS THE CATALYTIC SUBUNIT	1090000000	20	150	0.67	50893.1	4.71	L6563
153	metK			153	metK	IL1403gene=metK (1953 kb reverse) METK_STAAU S-adenosylmethionine synthetase (EC 2.5.1.6) EVIDENCE BY HOMOLOGY BIO05.01 CENTRAL INTERMEDIARY METABOLISM. General	429000	13	150	0.37	43017.5	5.04	L153408
154	nadR			154	nadR	IL1403gene=nadR (2050 kb reverse) NADR_ECOLI transcriptional regulator EVIDENCE BY HOMOLOGY BIO09.01 REGULATORY FUNCTIONS. General COMMENT=BELONGS TO THE NADR FAMILY OF TRANSCRIPTIONAL REGULATORS	852	5	150	0.17	44107.6	4.99	L0242
155	pepC			155	pepC	IL1403gene=pepC (1948 kb reverse) PEPC_LACLC aminopeptidase C EVIDENCE EXPERIMENTAL PMID:8439160 BIO12.02 Degradation of proteins, peptides, and glycopeptides	4200000	17	150	0.46	49914.4	4.7	L130687
156	yaiA			156	yaiA	IL1403gene=yaiA (81 kb forward) HYPOTHETICAL PROTEIN EVIDENCE BY HOMOLOGY BIO15.01 HYPOTHETICAL. General COMMENT=conserved hypothetical protein	5250	9	150	0.27	43314.3	4.96	L80191
157	rpsA	ypdC		157	rpsA	IL1403gene=rpsA (853 kb forward) RS1H_BACSU 30S ribosomal protein S1 EVIDENCE BY HOMOLOGY BIO12.05 Ribosomal proteins: synthesis and modification COMMENT=BELONGS TO THE S1P FAMILY OF RIBOSOMAL PROTEINS	531000	11/91 (12%)		0.39	44710.0 / 4.95		L0378	157	ypdC	IL1403gene=ypdC (1533 kb reverse) YDEG_SCHPO conserved hypothetical protein EVIDENCE BY HOMOLOGY BIO15.02 HYPOTHETICAL. Conserved	2230	11/91 (12%)		0.3	50202.6 / 4.92		L133416
158	proA			158	proA	IL1403gene=proA (1650 kb reverse) PROA_ECOLI gamma-glutamyl phosphate reductase (EC 1.2.1.41) EVIDENCE BY HOMOLOGY BIO01.05 Glutamate family COMMENT=SECOND STEP IN PROLINE BIOSYNTHESIS PATHWAY	12800000000	17/148 (11%)		0.48	45381.0 / 4.93		L0116
159	rpsA			159	rpsA	IL1403gene=rpsA (853 kb forward) RS1H_BACSU 30S ribosomal protein S1 EVIDENCE BY HOMOLOGY BIO12.05 Ribosomal proteins: synthesis and modification COMMENT=BELONGS TO THE S1P FAMILY OF RIBOSOMAL PROTEINS	117000000	18/152 (11%)		0.59	44710.0 / 4.95		L0378
160	ddl			160	ddl	IL1403gene=ddl (341 kb forward) DDL_ENTGA D-alanine-D-alanine ligase (EC 6.3.2.4) EVIDENCE BY HOMOLOGY BIO03.02 CELL ENVELOPE Murein sacculus and peptidoglycan COMMENT=CELL WALL FORMATION. ALONG WITH ALANINE RACEMASE, IT MAKES UP THE D-ALANINE BRANCH OF T	2800000	19	150	0.7	38693.3	4.62	L140690
161	rpsA			161	rpsA	IL1403gene=rpsA (853 kb forward) RS1H_BACSU 30S ribosomal protein S1 EVIDENCE BY HOMOLOGY BIO12.05 Ribosomal proteins: synthesis and modification COMMENT=BELONGS TO THE S1P FAMILY OF RIBOSOMAL PROTEINS	23300	12	150	0.37	44710	4.95	L0378
162	fabF			162	fabF	IL1403gene=fabF (786 kb forward) FABF_ECOLI 3-oxoacyl-acyl carrier protein synthase II (EC 2.3.1.41) EVIDENCE BY HOMOLOGY BIO07.01 FATTY ACID AND PHOSPHOLIPID METABOLISM. General COMMENT=FATTY ACID BIOSYNTHESIS	13600	9	150	0.46	42474	5.08	L0186
163	ynhC			163	ynhC	IL1403gene=ynhC (1374 kb reverse) YAAN_BACSU conserved hypothetical protein EVIDENCE BY HOMOLOGY BIO15.02 HYPOTHETICAL. Conserved COMMENT=54% IDENTICAL TO YaaN of B.subtilis.	3170	8	150	0.24	44310.4	4.99	L174389
164	pgiA			164	pgiA	IL1403gene=pgiA (2228 kb reverse) G6PA_BACST glucose-6-phosphate isomerase A (EC 5.3.1.9) EVIDENCE BY HOMOLOGY BIO06.09 Glycolysis	2.57e+005	7	161	0.24	49595	4.85	L0012
165	proA			165	proA	IL1403gene=proA (1650 kb reverse) PROA_ECOLI gamma-glutamyl phosphate reductase (EC 1.2.1.41) EVIDENCE BY HOMOLOGY BIO01.05 Glutamate family COMMENT=SECOND STEP IN PROLINE BIOSYNTHESIS PATHWAY	451000000	20	150	0.65	45381	4.93	L0116
166				166		?
167	murD			167	murD	IL1403gene=murD (1633 kb reverse) MURD_BACSU UDP-N-acetylmuramoylalanine D-glutamate ligase (EC 6.3.2.9) EVIDENCE BY HOMOLOGY BIO03.02 Murein sacculus and peptidoglycan COMMENT=PEPTIDOGLYCAN BIOSYNTHESIS	60300	15	150	0.43	49362.6	4.97	L0237
168	pgiA			168	pgiA	IL1403gene=pgiA (2228 kb reverse) G6PA_BACST glucose-6-phosphate isomerase A (EC 5.3.1.9) EVIDENCE BY HOMOLOGY BIO06.09 Glycolysis	2800000	12	150	0.41	49595	4.85	L0012
169	hom			169	hom	IL1403gene=hom (1171 kb forward) DHOM_LACLA homoserine dehydrogenase (EC 1.1.1.3) EVIDENCE EXPERIMENTAL PMID:8682767 BIO01.03 Aspartate family COMMENT=threonine biosynthesis pathway	930000	9	150	0.33	46920.9	5.05	L0090
170	arcT			170	arcT	IL1403gene=arcT (2109 kb reverse) AAT1_METJA aminotransferase EVIDENCE BY HOMOLOGY BIO06.02 ENERGY METABOLISM. Amino acids and amines COMMENT=transaminase involved in arginine catabolism. 52% identical to ArcT aminotransferase from Lactobacillus sakei	22000	9/116 (7%)		0.23	42659.9 / 4.74		L91456
171	purB			171	purB	IL1403gene=purB (1688 kb reverse) PUR8_BACSU adenylosuccinate lyase (EC 4.3.2.2) ADENYLOSUCCINATE LYASE EVIDENCE BY HOMOLOGY BIO08.03 Purine ribonucleotide biosynthesis	137000	12	150	0.36	49655.6	5.31	L88187
172	dnaN			172	dnaN	IL1403gene=dnaN (2 kb forward) DP3B_STAAU DNA polymerase III, beta chain (EC 2.7.7.7) EVIDENCE BY HOMOLOGY BIO10.02 DNA replication, restriction, modification, recombination, and repair COMMENT=DNA polymerase III responsible for most of the replication sy	1100000000	18	150	0.58	42264.5	5.1	L0275
173	pdp			173	pdp	IL1403gene=pdp (1464 kb reverse) PDP_BACST pyrimidine-nucleoside phosphorylase (EC 2.4.2.2) EVIDENCE BY HOMOLOGY BIO08.05 Salvage of nucleosides and nucleotides	81200	11/151 (7%)		0.34	46687.1 / 4.92		L64175
174	ycgD			174	ycgD	IL1403gene=ycgD (264 kb reverse) YHHX_ECOLI oxidoreductase EVIDENCE BY HOMOLOGY BIO06.01 ENERGY METABOLISM. Aerobic COMMENT=there are four paralogs in L.lactis	5180	11	150	0.33	40255.1	5.6	L63684
175	prfA			175	prfA	IL1403gene=prfA (586 kb forward) RF1_BACSU peptide chain release factor 1 EVIDENCE BY HOMOLOGY BIO12.07 Translation factors COMMENT=directs the termination of translation in responce to the termination codons UAG and UAA	7010	13	150	0.31	40404.9	4.88	L0373
176	araT			176	araT	IL1403gene=araT (56 kb forward) PATA_BACSU aromatic amino acid specific aminotransferase EVIDENCE EXPERIMENTAL PMID:10543798 BIO06.02 ENERGY METABOLISM. Amino acids and amines COMMENT=involved in catabolism of aromatic amino acids. BELONGS TO CLASS-I OF PYRIDOXAL-PHOSPHATE-DEPENDENT AMINOTRANSFERASES.	98900000	13/168 (7%)		0.47	43260.9 / 4.96		L56488
177	prfA			177	prfA	IL1403gene=prfA (586 kb forward) RF1_BACSU peptide chain release factor 1 EVIDENCE BY HOMOLOGY BIO12.07 Translation factors COMMENT=directs the termination of translation in responce to the termination codons UAG and UAA	16100	15/137 (10%)		0.48	40404.9 / 4.88		L0373
178	asd			178	asd	IL1403gene=asd (1666 kb reverse) DHAS_STRMU aspartate-semialdehyde dehydrogenase (EC 1.2.1.11) EVIDENCE BY HOMOLOGY BIO03.02 Murein sacculus and peptidoglycan COMMENT=SECOND STEP IN THE COMMON BIOSYNTHETIC PATHWAY LEADING FROM ASP TO THE CELL WALL PRECURS	2400000000	24	147	0.69	39292.8	4.96	L66199
179	dnaN			179	dnaN	IL1403gene=dnaN (2 kb forward) DP3B_STAAU DNA polymerase III, beta chain (EC 2.7.7.7) EVIDENCE BY HOMOLOGY BIO10.02 DNA replication, restriction, modification, recombination, and repair COMMENT=DNA polymerase III responsible for most of the replication synthesis in bacteria. Exhibits also 3' to 5' exonuclease activity.	3150000	11/146 (7%)		0.38	42264.5 / 5.10		L0275
180	ytdB			180	ytdB	IL1403gene=ytdB (1935 kb reverse) IF2P_HUMAN highly conserved hypothetical protein EVIDENCE BY HOMOLOGY BIO15.03 HYPOTHETICAL. Highly conserved COMMENT=31% identical to cell division protein DivIVA of B.subtilis	104000	9/32 (28%)		0.33	34952.4 / 4.27		L117685
181	tsf			181	tsf	IL1403gene=tsf (2210 kb reverse) EFTS_SPICI elongation factor Ts EVIDENCE BY HOMOLOGY BIO12.07 Translation factors COMMENT=ASSOCIATES WITH THE EF-TU.GDP COMPLEX AND INDUCES THE EXCHANGE OF GDP TO GTP, IT REMAINS BOUND TO THE AMINOACYL-TRNA. EF-TU.GTP COMPLEX UP TO THE GTP HYDROLYSIS STAGE ON THE RIBOSOME.	79100	7/103 (6%)		0.25	36669.8 / 4.92		L0376
182	murA1			182	murA1	IL1403gene=murA1 (313 kb forward) MURA_BACSU UDP-N-acetylglucosamine 1-carboxyvinyltransferase EVIDENCE BY HOMOLOGY BIO03.02 Murein sacculus and peptidoglycan COMMENT=CELL WALL FORMATION. ADDS ENOLPYRUVYL TO UDP-N-ACETYLGLUCOSAMINE. FIRST COMMITTED STEP IN PEPTIDOGLYCAN BIOSYNTHESIS. There is another homologous gene murA2	3180	7/109 (6%)		0.16	44918.0 / 5.07		L113067
183				183		?
184	pepP			184	pepP	IL1403gene=pepP (690 kb forward) YQHT_BACSU aminopeptidase P EVIDENCE EXPERIMENTAL PMID:9797327 BIO12.02 Degradation of proteins, peptides, and glycopeptides	5610000	11/132 (8%)		0.38	39454.3 / 4.70		L90422
185	asd			185	asd	IL1403gene=asd (1666 kb reverse) DHAS_STRMU aspartate-semialdehyde dehydrogenase (EC 1.2.1.11) EVIDENCE BY HOMOLOGY BIO03.02 Murein sacculus and peptidoglycan COMMENT=SECOND STEP IN THE COMMON BIOSYNTHETIC PATHWAY LEADING FROM ASP TO THE CELL WALL PRECURS	66800	7	150	0.3	39292.8	4.96	L66199
186	yseI			186	yseI	IL1403gene=yseI (1849 kb reverse) NISH_MYCGE conserved hypothetical protein EVIDENCE BY HOMOLOGY BIO15.02 HYPOTHETICAL. Conserved COMMENT=selenocysteine lyase, evidenced by COGnitor. Orthologous to YurW of B.subtilis. There are three paralogs in L.lactis, also nifS and nifZ.	8150	8/133 (6%)		0.26	45270.0 / 5.40		L32195
187	ackA1			187	ackA1	IL1403gene=ackA1 (2072 kb reverse) ACKA_BACSU acetate kinase (EC 2.7.2.1) EVIDENCE BY HOMOLOGY BIO06.07 Fermentation COMMENT=FIRST OF TWO STEPS IN THE CONVERSION OF ACETATE TO ACETYL-COA. There are two paralogs in L.lactis, also ackA2.	76700000	18/154 (11%)		0.53	43137.7 / 5.05		L73818
188	pepQ			188	pepQ	IL1403gene=pepQ (1697 kb forward) PEPQ_LACDL proline dipeptidase (EC 3.4.13.9) EVIDENCE BY HOMOLOGY BIO12.02 Degradation of proteins, peptides, and glycopeptides	15100	10/152 (6%)		0.43	39977.7 / 4.72		L96847
189	pepQ			189	pepQ	IL1403gene=pepQ (1697 kb forward) PEPQ_LACDL proline dipeptidase (EC 3.4.13.9) EVIDENCE BY HOMOLOGY BIO12.02 Degradation of proteins, peptides, and glycopeptides	518000000	17/156 (10%)		0.54	39977.7 / 4.72		L96847
190	tsf			190	tsf	IL1403gene=tsf (2210 kb reverse) EFTS_SPICI elongation factor Ts EVIDENCE BY HOMOLOGY BIO12.07 Translation factors COMMENT=ASSOCIATES WITH THE EF-TU.GDP COMPLEX AND INDUCES THE EXCHANGE OF GDP TO GTP, IT REMAINS BOUND TO THE AMINOACYL-TRNA. EF-TU.GTP COMPLEX UP TO THE GTP HYDROLYSIS STAGE ON THE RIBOSOME.	14000000000	22/156 (14%)		0.76	36669.8 / 4.92		L0376
191	tsf			191	tsf	IL1403gene=tsf (2210 kb reverse) EFTS_SPICI elongation factor Ts EVIDENCE BY HOMOLOGY BIO12.07 Translation factors COMMENT=ASSOCIATES WITH THE EF-TU.GDP COMPLEX AND INDUCES THE EXCHANGE OF GDP TO GTP, IT REMAINS BOUND TO THE AMINOACYL-TRNA. EF-TU.GTP COMP	2970000000	18	150	0.66	36669.8	4.92	L0376	191	tsf	L0376|IL1403gene=tsf (2210 kb reverse) EFTS_SPICI elongation factor Ts EVIDENCE BY HOMOLOGY BIO12.07 Translation factors COMMENT=ASSOCIATES WITH THE EF-TU.GDP COMPLEX AND INDUCES THE EXCHANGE OF GDP TO GTP, IT REMAINS BOUND TO THE AMINOACYL-TRNA. EF-TU.GTP COMPLEX UP TO THE GTP HYDROLYSIS STAGE ON THE RIBOSOME.		8		0.044
192	pgk			192	pgk	IL1403gene=pgk (242 kb forward) PGK_THEMA phosphoglycerate kinase (EC 2.7.2.3) EVIDENCE BY HOMOLOGY BIO06.09 Glycolysis	1230000000	21/154 (13%)		0.65	42070.3 / 5.00		L0010
193	ackA1	pgk		193	ackA1	IL1403gene=ackA1 (2072 kb reverse) ACKA_BACSU acetate kinase (EC 2.7.2.1) EVIDENCE BY HOMOLOGY BIO06.07 Fermentation COMMENT=FIRST OF TWO STEPS IN THE CONVERSION OF ACETATE TO ACETYL-COA. There are two paralogs in L.lactis, also ackA2.	415000000	18/129 (13%)		0.53	43137.7 / 5.05		L73818	193	pgk	IL1403gene=pgk (242 kb forward) PGK_THEMA phosphoglycerate kinase (EC 2.7.2.3) EVIDENCE BY HOMOLOGY BIO06.09 Glycolysis	135000000	19/129 (14%)		0.63	42070.3 / 5.00		L0010
194	pdhA			194	pdhA	IL1403gene=pdhA (64 kb reverse) ODPA_BACST PDH E1 component alpha subunit (EC 1.2.4.1) EVIDENCE BY HOMOLOGY BIO06.11 Pyruvate dehydrogenase	9540	9/134 (6%)		0.31	41325.1 / 5.21		L0033
195	pgk			195	pgk	IL1403gene=pgk (242 kb forward) PGK_THEMA phosphoglycerate kinase (EC 2.7.2.3) EVIDENCE BY HOMOLOGY BIO06.09 Glycolysis	9.71e+15	30	101	0.76	42070.3	5	L0010
196	folC			196	folC	IL1403gene=folC (1169 kb forward) FOLC_BACSU folylpolyglutamate synthase (EC 6.3.2.17) EVIDENCE BY HOMOLOGY BIO02.02 Folic acid COMMENT=CONVERSION OF FOLATES TO POLYGLUTAMATE DERIVATIVES	16200	10	150	0.3	47577.2	5	L0177
197	tsf			197	tsf	IL1403gene=tsf (2210 kb reverse) EFTS_SPICI elongation factor Ts EVIDENCE BY HOMOLOGY BIO12.07 Translation factors COMMENT=ASSOCIATES WITH THE EF-TU.GDP COMPLEX AND INDUCES THE EXCHANGE OF GDP TO GTP, IT REMAINS BOUND TO THE AMINOACYL-TRNA. EF-TU.GTP COMP	844000000000	23	101	0.76	36669.8	4.92	L0376
198	yeiG			198	yeiG	IL1403gene=yeiG (487 kb forward) DHSS_SYNP1 aminotransferase EVIDENCE BY HOMOLOGY BIO01.01 AMINO-ACID BIOSYNTHESIS. General COMMENT=35% identical to several amino acid aminotransferases	22500	12/127 (9%)		0.36	42034.5 / 5.11		L86881
199	hmcM			199	hmcM	IL1403gene=hmcM (1613 kb forward) HMCM_RAT hydroxymethylglutaryl-CoA synthase (EC 4.1.3.5) EVIDENCE BY HOMOLOGY BIO07.01 FATTY ACID AND PHOSPHOLIPID METABOLISM. General COMMENT=POTENTIALLY INVOLVED IN SOME INTERMEDIATE STEPS FOR THE SYNTHESIS OF A POLYKET	52300	9	150	0.3	42714.5	4.93	L13187
200	rpoA			200	rpoA	IL1403gene=rpoA (2136 kb reverse) RPOA_BACSU DNA-directed RNA polymerase alpha chain (EC 2.7.7.6) EVIDENCE BY HOMOLOGY BIO11.02 RNA synthesis, modification, and DNA transcription	735000	17	150	0.42	34194.2	4.81	L0136	200	rpoA	L0136|IL1403gene=rpoA (2136 kb reverse) RPOA_BACSU DNA-directed RNA polymerase alpha chain (EC 2.7.7.6) EVIDENCE BY HOMOLOGY BIO11.02 RNA synthesis, modification, and DNA transcription		7		0.067
201	gapB			201	gapB	IL1403gene=gapB (2333 kb forward) G3P_STRPY glyceraldehyde 3-phosphate dehydrogenase (EC 1.2.1.12) EVIDENCE BY HOMOLOGY BIO06.09 Glycolysis	1850	9	150	0.36	35819.6	5.44	L0005
202	mae			202	mae	IL1403gene=mae (1203 kb forward) MAOX_BACST malate oxidoreductase (EC 1.1.1.38) EVIDENCE BY HOMOLOGY BIO06.07 Fermentation	50700000	9	150	0.43	40475.8	5.21	L3227
203	aspB	pta		203	aspB	IL1403gene=aspB (1881 kb reverse) AAT1_BACSU aspartate aminotransferase (EC 2.6.1.1) EVIDENCE BY HOMOLOGY BIO01.03 Aspartate family	283000000000000	26	150	0.69	43227.5	4.9	L0098	203	pta	IL1403gene=pta (1708 kb reverse) PTA_BACSU phosphate acetyltransferase (EC 2.3.1.8) EVIDENCE BY HOMOLOGY BIO06.07 ENERGY METABOLISM. Fermentation COMMENT=production of acetate	44000000000	19	150	0.64	35256.5	4.91	L107797
204	gapB			204	gapB	IL1403gene=gapB (2333 kb forward) G3P_STRPY glyceraldehyde 3-phosphate dehydrogenase (EC 1.2.1.12) EVIDENCE BY HOMOLOGY BIO06.09 Glycolysis	166000	10/137 (7%)		0.41	35819.6 / 5.44		L0005
205	rpoA			205	rpoA	IL1403gene=rpoA (2136 kb reverse) RPOA_BACSU DNA-directed RNA polymerase alpha chain (EC 2.7.7.6) EVIDENCE BY HOMOLOGY BIO11.02 RNA synthesis, modification, and DNA transcription	2710000	22/122 (18%)		0.78	34194.2 / 4.81		L0136
206	yniH			206	yniH	IL1403gene=yniH (1386 kb forward) UNKNOWN PROTEIN EVIDENCE BY GENEMARK BIO16.01 Unknown	1280000	12/112 (10%)		0.44	42759.5 / 5.00		L186490
207	ccpA			207	ccpA	IL1403gene=ccpA (1696 kb reverse) CCPA_STRMU catabolite control protein A EVIDENCE EXPERIMENTAL PMID:9922238 BIO09.03 LacI-family regulators	1960000000	21	150	0.61	36646.9	5.02	L0143
208	yshC			208	yshC	IL1403gene=yshC (1880 kb reverse) YYBQ_BACSU conserved hypothetical protein EVIDENCE BY HOMOLOGY BIO15.02 HYPOTHETICAL. Conserved COMMENT=probably exopolyphosphatase, evidenced by COGnitor	18400000000	13	121	0.48	34069.6	4.74	L62663
209	yshC			209	yshC	IL1403gene=yshC (1880 kb reverse) YYBQ_BACSU conserved hypothetical protein EVIDENCE BY HOMOLOGY BIO15.02 HYPOTHETICAL. Conserved COMMENT=probably exopolyphosphatase, evidenced by COGnitor	26100000	10	112	0.37	34069.6 / 4.74		L62663
210	thiL			210	thiL	IL1403gene=thiL (1612 kb reverse) YQEF_ECOLI acetyl coenzyme A acetyltransferase (EC 2.3.1.9) EVIDENCE BY HOMOLOGY BIO07.01 FATTY ACID AND PHOSPHOLIPID METABOLISM. General COMMENT=there are two paralogs in L.lactis, also fadA	3850000000	15	150	0.66	39727.2	4.78	L11745
211	glyS			211	glyS	IL1403gene=glyS (1102 kb forward) SYGA_BACSU glycyl-tRNA synthetase alpha chain (EC 6.1.1.14) EVIDENCE BY HOMOLOGY BIO12.01 Amino acyl tRNA synthetases	277000000	12	150	0.5	36114.9	5	L101560
212	yecE			212	yecE	IL1403gene=yecE (427 kb forward) BMRU_BACSU transcriptional regulator EVIDENCE BY HOMOLOGY BIO09.01 REGULATORY FUNCTIONS. General	2820000	10/78 (12%)		0.35	37363.5 / 4.58		L26628
213	ccpA			213	ccpA	IL1403gene=ccpA (1696 kb reverse) CCPA_STRMU catabolite control protein A EVIDENCE EXPERIMENTAL PMID:9922238 BIO09.03 LacI-family regulators	11000	8/148 (5%)		0.27	36646.9 / 5.02		L0143
214	add			214	add	IL1403gene=add (287 kb forward) ADD_ECOLI adenosine deaminase (EC 3.5.4.4) EVIDENCE BY HOMOLOGY BIO08.05 Salvage of nucleosides and nucleotides	1760000	13	150	0.42	40067.3	5.28	L87453
215	metB2			215	metB2	IL1403gene=metB2 (790 kb forward) METB_HELPY cystathionine gamma-synthase (EC 4.2.99.9) EVIDENCE BY HOMOLOGY BIO01.03 Aspartate family COMMENT=SECOND STEP IN METHIONINE BIOSYNTHESIS. CAN ALSO BE METHIONINE GAMMA-LYASE (EC 4.4.1.11) (L-METHIONINASE)	369000	7	150	0.31	40937.9	5.14	L0181
216	rmlB			216	rmlB	IL1403gene=rmlB (200 kb forward) RMLB_STRMU dTDP-glucose 4,6-dehydratase EVIDENCE BY HOMOLOGY BIO08.06 Sugar-nucleotide biosynthesis and interconversions COMMENT=DTDP-L-RHAMNOSE BIOSYNTHESIS IN LIPOPOLYSACCHARIDE BIOSYNTHESIS PATHWAY	2110000	10	150	0.43	39461	5.25	L199221
217	gapB			217	gapB	IL1403gene=gapB (2333 kb forward) G3P_STRPY glyceraldehyde 3-phosphate dehydrogenase (EC 1.2.1.12) EVIDENCE BY HOMOLOGY BIO06.09 Glycolysis	18000000000000	23	150	0.59	35819.6	5.44	L0005
218	folP			218	folP	IL1403gene=folP (1168 kb forward) DHPS_NEIME dihydropteroate synthase (EC 2.5.1.15) EVIDENCE BY HOMOLOGY BIO02.02 Folic acid COMMENT=SECOND STEP IN DIHYDROFOLATE BIOSYNTHESIS	755000	11/119 (9%)		0.37	40530.6 / 4.87		L0176
219	aroH			219	aroH	IL1403gene=aroH (1280 kb reverse) AROH_ECOLI Trp-sensitive phospho-2-dehydro-deoxyheptonate aldolase (EC 4.1.2.15) EVIDENCE BY HOMOLOGY BIO01.02 Aromatic amino-acid family COMMENT=can be aroF or aroG gene (Tyr-sensitive or Phe-sensitive)	7570	8	150	0.34	38842.9	5.03	L0064
220	pmi			220	pmi	IL1403gene=pmi (779 kb forward) MANA_STRMU mannose-6-phosphate isomerase EVIDENCE BY HOMOLOGY BIO06.12 Sugars	599000000	19	140	0.64	35614.2 / 5.23		L179409
221	lplL			221	lplL	IL1403gene=lplL (64 kb reverse) LPLA_MYCPN LIPOATE-PROTEIN LIGASE EVIDENCE BY HOMOLOGY BIO07.01 FATTY ACID AND PHOSPHOLIPID METABOLISM. General COMMENT=CREATES AN AMIDE LINKAGE THAT JOINS THE FREE CARBOXYL GROUP OF LIPOIC ACID TO THE EPSILON-AMINO GROUP O	229000	9	150	0.44	37855.5	4.81	L64373
222	aroH			222	aroH	IL1403gene=aroH (1280 kb reverse) AROH_ECOLI Trp-sensitive phospho-2-dehydro-deoxyheptonate aldolase (EC 4.1.2.15) EVIDENCE BY HOMOLOGY BIO01.02 Aromatic amino-acid family COMMENT=can be aroF or aroG gene (Tyr-sensitive or Phe-sensitive)	3170000	14	150	0.51	38842.9	5.03	L0064
223	queA			223	queA	IL1403gene=queA (1617 kb forward) QUEA_BACSU S-adenosylmethionine tRNA ribosyltransferase EVIDENCE BY HOMOLOGY BIO11.02 RNA synthesis, modification, and DNA transcription COMMENT=INVOLVED IN BIOSYNTHESIS OF THE DEAZAGUANINE DERIVATIVE QUEUOSINE, WHICH IS	292000000000	19	150	0.61	38897.4	5.08	L16514
224	yheB			224	yheB	IL1403gene=yheB (742 kb forward) Y371_MYCPN conserved hypothetical protein EVIDENCE BY HOMOLOGY BIO15.02 HYPOTHETICAL. Conserved COMMENT=48% identical to YtqI of B.subtilis.	2460000	10/139 (7%)		0.42	34617.4 / 5.18		L141547
225	ptnAB			225	ptnAB	IL1403gene=ptnAB (1763 kb forward) PTNA_ECOLI mannose-specific PTS system component IIAB (EC 2.7.1.69) EVIDENCE BY HOMOLOGY BIO13.07 TRANSPORT AND BINDING PROTEINS. PTS system	634	13/104 (12%)		0.42	35046.6 / 5.14		L1762179
226				226		?
227	ldh			227	ldh	IL1403gene=ldh (1369 kb reverse) LDH_LACLA L-lactate dehydrogenase (EC 1.1.1.27) EVIDENCE EXPERIMENTAL PMID:1452029 BIO06.09 Glycolysis	76600000	17	97	0.59	35050.9	4.9	L0017
228	ptnAB			228	ptnAB	IL1403gene=ptnAB (1763 kb forward) PTNA_ECOLI mannose-specific PTS system component IIAB (EC 2.7.1.69) EVIDENCE BY HOMOLOGY BIO13.07 TRANSPORT AND BINDING PROTEINS. PTS system	1940000	18/106 (16%)		0.57	35046.6 / 5.14		L1762179
229	ldh			229	ldh	IL1403gene=ldh (1369 kb reverse) LDH_LACLA L-lactate dehydrogenase (EC 1.1.1.27) EVIDENCE EXPERIMENTAL PMID:1452029 BIO06.09 Glycolysis	38200	14/156 (8%)		0.53	35050.9 / 4.90		L0017
230	nadE			230	nadE	IL1403gene=nadE (1110 kb forward) NADE_ECOLI NAD-synthetase (EC 6.3.5.1) EVIDENCE BY HOMOLOGY BIO02.12 Pyridine nucleotides COMMENT=DE NOVO BIOSYNTHESIS OF NAD	12600000	14/137 (10%)		0.56	30281.5 / 4.85		L0203
231	bcaT			231	bcaT	IL1403gene=bcaT (1322 kb reverse) ILVE_HAEIN branched-chain amino acid aminotransferase (EC 2.6.1.42) EVIDENCE BY HOMOLOGY BIO06.02 ENERGY METABOLISM. Amino acids and amines COMMENT=involved in catabolism of branched-chain amino acids	346000000	15	150	0.63	36900	4.96	L0086
232	bcaT			232	bcaT	IL1403gene=bcaT (1322 kb reverse) ILVE_HAEIN branched-chain amino acid aminotransferase (EC 2.6.1.42) EVIDENCE BY HOMOLOGY BIO06.02 ENERGY METABOLISM. Amino acids and amines COMMENT=involved in catabolism of branched-chain amino acids	127000	9	150	0.42	36900	4.96	L0086
233	trpS			233	trpS	IL1403gene=trpS (67 kb reverse) SYW_CLOLO tryptophanyl-tRNA synthetase (EC 6.1.1.2) EVIDENCE BY HOMOLOGY BIO12.01 Amino acyl tRNA synthetases	45600	9	162	0.34	38051.6 / 5.15		L0358
234	nusB			234	nusB	IL1403gene=nusB (693 kb forward) NUSB_BACSU transcription termination protein NusB EVIDENCE BY HOMOLOGY BIO11.02 RNA synthesis, modification, and DNA transcription	14900	10/155 (6%)		0.41	37314.5 / 4.73		L92686
235	purM			235	purM	IL1403gene=purM (1565 kb reverse) PUR5_BACSU phosphoribosyl-aminoimidazole synthetase (EC 6.3.3.1) EVIDENCE BY HOMOLOGY BIO08.03 Purine ribonucleotide biosynthesis COMMENT=FIFTH STEP IN DE NOVO PURINE BIOSYNTHESIS.	2870	11	72	0.49	36106.7	4.69	L165202
236	ycgE			236	ycgE	IL1403gene=ycgE (265 kb reverse) YGAG_HAEIN HYPOTHETICAL PROTEIN EVIDENCE BY HOMOLOGY BIO15.01 HYPOTHETICAL.General	152000000	10	86	0.62	17605.0 / 4.96		L65029
237	yrbA			237	yrbA	IL1403gene=yrbA (1710 kb forward) YULF_BACSU oxidoreductase EVIDENCE BY HOMOLOGY BIO06.01 ENERGY METABOLISM. Aerobic COMMENT=there are four paralogs in L.lactis	225000000	17	150	0.57	36244.2	4.92	L109882
238	exoA			238	exoA	IL1403gene=exoA (798 kb reverse) EXOA_STRPN exodeoxyribonuclease A EVIDENCE BY HOMOLOGY BIO10.01 Degradation of DNA COMMENT=BELONGS TO THE AP/EXOA FAMILY OF DNA REPAIR ENZYMES	2570000000	19	150	0.68	38058.7	6.4	L198056
239	fhuR			239	fhuR	IL1403gene=fhuR (328 kb forward) ALSR_BACSU fhu operon transcriptional regulator EVIDENCE BY HOMOLOGY BIO09.04 LysR-family regulators COMMENT=probably cotranscribed with other fhu genes	20300	7	150	0.28	34712.1	5.09	L0219
240	citE			240	citE	IL1403gene=citE (1208 kb forward) CILB_LEUMC citrate lyase beta chain (EC 4.1.3.6) EVIDENCE BY HOMOLOGY BIO06.13 TCA cycle	135000000000	28	150	0.78	33307.7	4.84	L0040
241	cpsM			241	cpsM	IL1403gene=cpsM (198 kb forward) RFBC_ECOLI dTDP-4-keto-6-deoxyglucose-3,5-epimerase EVIDENCE BY HOMOLOGY BIO08.06 Sugar-nucleotide biosynthesis and interconversions COMMENT=DTDP-L-RHAMNOSE BIOSYNTHESIS IN LIPOPOLYSACCHARIDE BIOSYNTHESIS PATHWAY	130000	9/148 (6%)		0.61	22357.3 / 4.81		L198323
242	rmlC			242	rmlC	IL1403gene=rmlC (200 kb forward) STRL_STRGR dTDP-L-rhamnose synthase EVIDENCE BY HOMOLOGY BIO08.06 Sugar-nucleotide biosynthesis and interconversions COMMENT=DTDP-L-RHAMNOSE BIOSYNTHESIS IN LIPOPOLYSACCHARIDE BIOSYNTHESIS PATHWAY	48500	9	150	0.44	33097.5	4.95	L320
243	citE			243	citE	IL1403gene=citE (1208 kb forward) CILB_LEUMC citrate lyase beta chain (EC 4.1.3.6) EVIDENCE BY HOMOLOGY BIO06.13 TCA cycle	1950000000000	22	121	0.68	33307.7	4.84	L0040
244	pdhB			244	pdhB	IL1403gene=pdhB (63 kb reverse) ODPB_BACST PDH E1 component beta subunit (EC 1.2.4.1) EVIDENCE BY HOMOLOGY BIO06.11 Pyruvate dehydrogenase	12300000	12/170 (7%)		0.6	35210.3 / 4.73		L0034
245	ytjH			245	ytjH	IL1403gene=ytjH (2000 kb reverse) LAXC_LACLA HYPOTHETICAL PROTEIN EVIDENCE BY HOMOLOGY BIO15.01 HYPOTHETICAL. General COMMENT=there are two paralogs in L.lactis, also yqhA	4690000	16/160 (10%)		0.68	27296.0 / 5.72		L183012
246	ycdB			246	ycdB	IL1403gene=ycdB (231 kb forward) YEBC_ECOLI conserved hypothetical protein EVIDENCE BY HOMOLOGY BIO15.02 HYPOTHETICAL. Conserved COMMENT=96% identical to YeeN from E.coli.	127000	8/113 (7%)		0.35	25851.0 / 4.54		L31280
247	fabH			247	fabH	IL1403gene=fabH (781 kb forward) FABH_ECOLI 3-oxoacyl-acyl-carrier-protein synthase III (EC 2.3.1.41) EVIDENCE BY HOMOLOGY BIO07.01 FATTY ACID AND PHOSPHOLIPID METABOLISM. General COMMENT=FATTY ACID BIOSYNTHESIS	406000	11	150	0.54	34843.6	4.9	L0182
248	galE			248	galE	IL1403gene=galE (2037 kb reverse) GALE_STRMU UDP-glucose 4-epimerase (EC 5.1.3.2) EVIDENCE BY HOMOLOGY BIO06.12 Sugars COMMENT=GALACTOSE METABOLISM	19300	9	150	0.32	36230.2	5.11	L0024
249	rpsB			249	rpsB	IL1403gene=rpsB (2211 kb reverse) RS2_PEDAC 30S ribosomal protein S2 EVIDENCE BY HOMOLOGY BIO12.05 Ribosomal proteins: synthesis and modification COMMENT=BELONGS TO THE S2P FAMILY OF RIBOSOMAL PROTEINS	935000	13/126 (10%)		0.51	28538.9 / 5.01		L0379
250	trxB1			250	trxB1	IL1403gene=trxB1 (965 kb forward) TRXB_LISMO thioredoxin reductase (EC 1.6.4.5) EVIDENCE BY HOMOLOGY BIO02.10 Thioredoxin, glutaredoxin, and glutathione COMMENT=COFACTOR FAD FLAVOPROTEIN. BELONGS TO THE PYRIDINE NUCLEOTIDE-DISULFIDE OXIDOREDUCTASES CLASS-	23800000	15	150	0.61	33894.6	4.7	L0196
251	rpsB			251	rpsB	IL1403gene=rpsB (2211 kb reverse) RS2_PEDAC 30S ribosomal protein S2 EVIDENCE BY HOMOLOGY BIO12.05 Ribosomal proteins: synthesis and modification COMMENT=BELONGS TO THE S2P FAMILY OF RIBOSOMAL PROTEINS	117000000000	22	150	0.81	28538.9	5.01	L0379
252	rpsB			252	rpsB	IL1403gene=rpsB (2211 kb reverse) RS2_PEDAC 30S ribosomal protein S2 EVIDENCE BY HOMOLOGY BIO12.05 Ribosomal proteins: synthesis and modification COMMENT=BELONGS TO THE S2P FAMILY OF RIBOSOMAL PROTEINS	473000000000	24	150	0.87	28538.9	5.01	L0379
253	rmlA			253	rmlA	IL1403gene=rmlA (197 kb forward) RMLA_STRMU glucose-1-phosphate thymidylyltransferase (EC 2.7.7.24) EVIDENCE BY HOMOLOGY BIO08.06 Sugar-nucleotide biosynthesis and interconversions COMMENT=DTDP-L-RHAMNOSE BIOSYNTHESIS IN LIPOPOLYSACCHARIDE BIOSYNTHESIS PA	8270000	14	150	0.56	32130.9	4.59	L197041
254	pepM			254	pepM	IL1403gene=pepM (601 kb forward) AMPM_BACSU mathionine aminopeptidase EVIDENCE BY HOMOLOGY BIO12.02 Degradation of proteins, peptides, and glycopeptides	8470000	13/147 (8%)		0.55	31781.3 / 4.76		L883
255	glk			255	glk	IL1403gene=glk (2084 kb forward) GLK_BACSU glucose kinase (EC 2.7.1.2) EVIDENCE BY HOMOLOGY BIO06.12 ENERGY METABOLISM. Sugars	8270000	11	150	0.4	33792.4	4.7	L84096
256	ptsK			256	ptsK	IL1403gene=ptsK (605 kb forward) HPRK_BACSU Hpr(Ser) kinase EVIDENCE BY HOMOLOGY BIO13.07 TRANSPORT AND BINDING PROTEINS. PTS system COMMENT=THIS KINASE REGULATES CARBOHYDRATE UPTAKE AND METABOLISM BY PHOSPHORYLATING SER-45 OF THE PHOSPHORYL CARRIER PROTE	2760	11	150	0.43	34542	5.07	L4822
257	ptsK			257	ptsK	IL1403gene=ptsK (605 kb forward) HPRK_BACSU Hpr(Ser) kinase EVIDENCE BY HOMOLOGY BIO13.07 TRANSPORT AND BINDING PROTEINS. PTS system COMMENT=THIS KINASE REGULATES CARBOHYDRATE UPTAKE AND METABOLISM BY PHOSPHORYLATING SER-45 OF THE PHOSPHORYL CARRIER PROTE	1810	9	150	0.39	34542	5.07	L4822
258	fabD			258	fabD	IL1403gene=fabD (783 kb forward) FABD_ECOLI malonyl CoA-acyl carrier protein transacylase (EC 2.3.1.39) EVIDENCE BY HOMOLOGY BIO07.01 FATTY ACID AND PHOSPHOLIPID METABOLISM. General COMMENT=FATTY ACID BIOSYNTHESIS	32100000	16	150	0.6	33541.8	4.86	L0184
259	fbaA			259		IL1403gene=fbaA (1963 kb reverse) ALF_MYCGE fructose-bisphosphate aldolase (EC 4.1.2.13) EVIDENCE BY HOMOLOGY BIO06.09 Glycolysis	11900	8	150	0.44	31989.7	5.04	L0009
260				260		?
261	ycbD			261	ycbD	IL1403gene=ycbD (212 kb forward) GALE_METJA UDP-glucose 4-epimerase EVIDENCE BY HOMOLOGY BIO03.03 Surface polysaccharides, lipopolysaccharides and antigens	9240000	13/144 (9%)		0.55	35108.9 / 4.92		L12335
262				262		?
263				263		?
264				264		?
265	fbaA			265	fbaA	IL1403gene=fbaA (1963 kb reverse) ALF_MYCGE fructose-bisphosphate aldolase (EC 4.1.2.13) EVIDENCE BY HOMOLOGY BIO06.09 Glycolysis	11900	7	150	0.42	31989.7	5.04	L0009
266	fbaA			266	fbaA	IL1403gene=fbaA (1963 kb reverse) ALF_MYCGE fructose-bisphosphate aldolase (EC 4.1.2.13) EVIDENCE BY HOMOLOGY BIO06.09 Glycolysis	125000000	14	150	0.59	31989.7	5.04	L0009
267				267		?
268	yejH			268	yejH	IL1403gene=yejH (499 kb forward) DEGV_BACSU conserved hypothetical protein EVIDENCE BY HOMOLOGY BIO15.02 HYPOTHETICAL. Conserved COMMENT=there are four paralogs in L.lactis. 30% identical to DegV of B.subtilis.	7270000	16/145 (11%)		0.55	31347.1 / 5.13		L98583
269	fbaA			269	fbaA	IL1403gene=fbaA (1963 kb reverse) ALF_MYCGE fructose-bisphosphate aldolase (EC 4.1.2.13) EVIDENCE BY HOMOLOGY BIO06.09 Glycolysis	69200000000	16	89	0.56	31989.7	5.04	L0009
270	yweD			270	yweD	IL1403gene=yweD (2247 kb reverse) YTFG_ECOLI HYPOTHETICAL PROTEIN EVIDENCE BY HOMOLOGY BIO15.01 HYPOTHETICAL	5730	9/125 (7%)		0.43	30325.5 / 4.83		L29875
271	hisF			271	hisF	IL1403gene=hisF (1236 kb forward) HIS6_LACLA cyclase HisF EVIDENCE EXPERIMENTAL PMID:1400209 BIO01.06 Histidine family	1060	9/129 (6%)		0.41	28281.6 / 4.97		L0071
272	pppL			272	pppL	IL1403gene=pppL (1958 kb reverse) PPH_MYCPN protein serine/threonine phosphatase EVIDENCE BY HOMOLOGY BIO12.04 TRANSLATION. Protein modification	3170	8	150	0.54	24226.2	4.35	L140754
273	pyrZ			273	pyrZ	IL1403gene=pyrZ (1384 kb reverse) PYRZ_BACSU dihydroorotate dehydrogenase electron transfer subunit (EC 1.3.3.1) EVIDENCE BY HOMOLOGY BIO08.04 Pyrimidine ribonucleotide biosynthesis	45600000000	22	150	0.73	28831.8	4.91	L183563
274	ytgG			274	ytgG	IL1403gene=ytgG (1969 kb reverse) YIEK_ECOLI HYPOTHETICAL PROTEIN EVIDENCE BY HOMOLOGY BIO15.01 HYPOTHETICAL	56800	6	150	0.52	26545.6	4.94	L152419
275	ychH	llrA		275	ychH	IL1403gene=ychH (279 kb forward) TABB_PSESZ acetyltransferase EVIDENCE BY HOMOLOGY BIO15.01 HYPOTHETICAL. General COMMENT=similar to acetyltransferases	1730000	9	150	0.47	26777	5.2	L79267	275	llrA	IL1403gene=llrA (1638 kb reverse) CZCR_ALCEU two-component system regulator EVIDENCE EXPERIMENTAL PMID:10708382 BIO09.02 Two-component systems COMMENT=involved in arginine metabolism regulation. Essential for acid stress resistance development.	27600	9	150	0.53	26684.5	5.32	L0131
276	llrC			276	llrC	IL1403gene=llrC (403 kb reverse) YYCF_BACSU two-component system regulator EVIDENCE EXPERIMENTAL PMID:10708382 BIO09.02 Two-component systems COMMENT=involved in acid stress resistance development.	705000000	18	150	0.8	26765.7	5.09	L0125
277	sodA			277	sodA	IL1403gene=sodA (412 kb forward) SODM_LACLA superoxide dismutase EVIDENCE EXPERIMENTAL PMID:7665513 BIO04.04 CELLULAR PROCESSES. Detoxification	3270	5	150	0.45	23254	4.94	L12227
278				278		?
279	rplC			279	rplC	IL1403gene=rplC (2153 kb reverse) RL3_BACSU 50S ribosomal protein L3 EVIDENCE BY HOMOLOGY BIO12.05 Ribosomal proteins: synthesis and modification COMMENT=THIS PROTEIN BINDS DIRECTLY TO 23S RIBOSOMAL RNA AND MAY PARTICIPATE IN THE FORMATION OF THE PEPTIDYL	20600	11	150	0.55	21932.7	10.26	L0401
280	pmg			280	pmg	IL1403gene=pmg (332 kb forward) PMGY_ZYMMO PHOSPHOGLYCERATE MUTASE (EC 5.4.2.1) EVIDENCE BY HOMOLOGY BIO06.09 Glycolysis	389000	9	150	0.43	26329.9	5.2	L0011
281	pmg			281	pmg	IL1403gene=pmg (332 kb forward) PMGY_ZYMMO PHOSPHOGLYCERATE MUTASE (EC 5.4.2.1) EVIDENCE BY HOMOLOGY BIO06.09 Glycolysis	14600000	11	150	0.61	26329.9	5.2	L0011
282	racD			282	racD	IL1403gene=racD (2300 kb reverse) RACD_STRTR aspartate racemase (5.1.1.13) EVIDENCE EXPERIMENTAL PMID:1907199 BIO03.02 Murein sacculus and peptidoglycan COMMENT=peptidoglycan biosynthesis. Provides D-aspartate, which plays a role of cross-bridge during peptidoglycan network formation.	117000	8/141 (5%)		0.38	27679.5 / 4.82		L92665
283	accA			283	accA	IL1403gene=accA (789 kb forward) ACCA_HAEIN acetyl-CoA carboxylase carboxyl transferase subunit alpha (EC 6.4.1.2) EVIDENCE BY HOMOLOGY BIO07.01 FATTY ACID AND PHOSPHOLIPID METABOLISM. General COMMENT=FIRST STEP IN LONG-CHAIN FATTY ACID SYNTHESIS	3600000	9	150	0.45	28546.5	4.84	L0190
284	ysfB			284	ysfB	IL1403gene=ysfB (1852 kb reverse) V296_BACSU ABC transporter ATP-binding protein EVIDENCE BY HOMOLOGY BIO13.01 TRANSPORT AND BINDING PROTEINS General COMMENT=There are 60 paralogs in L.lactis.	56	5	93	0.25	28425.0 / 4.78		L34806
285	codY			285	codY	IL1403gene=codY (164 kb forward) CODY_BACSU transcriptional regulator EVIDENCE BY HOMOLOGY BIO09.01 REGULATORY FUNCTIONS. General COMMENT=BELONGS TO THE CODY FAMILY OF TRANSCRIPTIONAL REGULATORS. Regulates proteolytic system.	8750000000	23	150	0.64	29096.6	4.73	L0243
286	glnQ			286	glnQ	IL1403gene=glnQ (1819 kb forward) YQIZ_BACSU glutamine ABC transporter ATP-binding protein EVIDENCE BY HOMOLOGY BIO13.02 TRANSPORT AND BINDING PROTEINS Amino acids, peptides and amines COMMENT=There are 60 paralogs in L.lactis.	9500	10/140 (7%)		0.48	27071.5 / 5.07		L2385
287	ydjD			287	ydjD	IL1403gene=ydjD (396 kb forward) HYPOTHETICAL PROTEIN EVIDENCE BY HOMOLOGY BIO15.01 HYPOTHETICAL COMMENT=homolog to YtpR B.subtilis, has local similarity to similarity to phenylalanine tRNA ligase	24300	7	150	0.58	22172.5	4.65	L195751
288	rpiA			288	rpiA	IL1403gene=rpiA (2317 kb reverse) RPIA_ECOLI ribose 5-phosphate isomerase A (EC 5.3.1.6) EVIDENCE BY HOMOLOGY BIO06.10 Pentose phosphate pathway	901	6/152 (3%)		0.36	24472.1 / 4.76		L0045
289				289		?
290	gmk			290	gmk	IL1403gene=gmk (1950 kb reverse) KGUA_SYNY3 guanylate kinase (EC 2.7.4.8) EVIDENCE BY HOMOLOGY BIO08.05 Salvage of nucleosides and nucleotides	650000	14/114 (12%)		0.62	23622.9 / 4.92		L149828
291	yfgH			291	yfgH	IL1403gene=yfgH (565 kb reverse) PMM_YEAST HYPOTHETICAL PROTEIN EVIDENCE BY HOMOLOGY BIO15.01 HYPOTHETICAL. General	419	12	150	0.65	28278.2	4.53	L165449
292	def			292	def	IL1403gene=def (555 kb reverse) DEF2_BACST polypeptide deformylase EVIDENCE BY HOMOLOGY BIO12.04 Protein modification	306000	13	150	0.67	23769.4	4.95	L154885
293	ydiD			293	ydiD	IL1403gene=ydiD (386 kb forward) ACPD_ECOLI acyl carrier protein phosphodiesterase EVIDENCE BY HOMOLOGY BIO07.01 FATTY ACID AND PHOSPHOLIPID METABOLISM. General	9500	7/105 (6%)		0.45	21943.1 / 4.69		L186107
294	grpE			294	grpE	IL1403gene=grpE (977 kb forward) GRPE_LACLA stress responce protein GrpE EVIDENCE BY HOMOLOGY BIO14.01 Adaptations and atypical conditions COMMENT=STIMULATES, JOINTLY WITH DNAJ, THE ATPASE ACTIVITY OF DNAK. HELPS TO RELEASE ADP FROM DNAK THUS ALLOWING DNAK TO RECYCLE MORE EFFICIENTLY	3370	8/120 (6%)		0.33	20581.1 / 4.39		L0273
295				295		?
296	tpiA			296	tpiA	IL1403gene=tpiA (1148 kb forward) TPIS_LACLA triosephosphate isomerase (EC 5.3.1.1) EVIDENCE EXPERIMENTAL PMID:7534588 BIO06.09 Glycolysis	704000	10/148 (6%)		0.5	26905.6 / 4.57		L0006
297	tpiA			297	tpiA	IL1403gene=tpiA (1148 kb forward) TPIS_LACLA triosephosphate isomerase (EC 5.3.1.1) EVIDENCE EXPERIMENTAL PMID:7534588 BIO06.09 Glycolysis	1860000000	13	150	0.61	26905.6	4.57	L0006
298	pyrH			298	pyrH	IL1403gene=pyrH (2071 kb reverse) PYRH_MYCTU UMP-kinase (EC 2.7.4.-) EVIDENCE BY HOMOLOGY BIO08.02 Nucleotide and nucleoside interconversions	7630	7/112 (6%)		0.43	25677.6 / 5.13		L70624
299	ygdA			299	ygdA	IL1403gene=ygdA (632 kb forward) YVYD_BACSU HYPOTHETICAL PROTEIN EVIDENCE BY HOMOLOGY BIO15.01 HYPOTHETICAL.General	88700	10	150	0.5	21283.1	5.21	L32389
300	ygbD			300	ygbD	IL1403gene=ygbD (616 kb forward) UNKNOWN PROTEIN EVIDENCE BY GENEMARK BIO16.01 UNKNOWN. General COMMENT=48% identical to a protein from Streptococci.	30700	9/130 (6%)		0.48	25679.4 / 4.80		L15964
301	yuhE			301	yuhE	IL1403gene=yuhE (2073 kb forward) CUTC_ECOLI HYPOTHETICAL PROTEIN EVIDENCE BY HOMOLOGY BIO15.01 HYPOTHETICAL	376000	10	150	0.63	22444.7	4.69	L56431
302	deoD			302	deoD	IL1403gene=deoD (957 kb forward) DEOD_LACLC purine nucleoside phosphorylase (EC 2.4.2.1) EVIDENCE EXPERIMENTAL PMID:9226255 BIO08.05 Salvage of nucleosides and nucleotides	1160	4/108 (3%)		0.23	25427.3 / 5.01		L156559
303	pyrR			303	pyrR	IL1403gene=pyrR (1648 kb reverse) PYRR_BACCL pyrimidine operon regulator EVIDENCE BY HOMOLOGY BIO09.01 REGULATORY FUNCTIONS. General COMMENT=BINDS TO THE CONSERVED SEQUENCE IN THE PYR OPERON MRNA AND DISRUPTS THE ANTITERMINATOR, PERMITING TERMINATOR HAIRPIN FORMATION AND PROMOTING TRANSCRIPTION TERMINATION	195000	12/127 (9%)		0.68	19830.9 / 5.24		L0227
304	deoD			304	deoD	IL1403gene=deoD (957 kb forward) DEOD_LACLC purine nucleoside phosphorylase (EC 2.4.2.1) EVIDENCE EXPERIMENTAL PMID:9226255 BIO08.05 Salvage of nucleosides and nucleotides	17200000000	15	110	0.82	25427.3	5.01	L156559
305	ynbD			305	ynbD	IL1403gene=ynbD (1311 kb reverse) YGGV_ECOLI conserved hypothetical protein EVIDENCE BY HOMOLOGY BIO15.02 HYPOTHETICAL. Conserved COMMENT=probably xanthosine triphosphate pyrophosphatase, evidenced by COGnitor	148000	9/139 (6%)		0.52	22380.4 / 4.97		L111484
306	rimM	efp		306	rimM	IL1403gene=rimM (1607 kb reverse) RIMM_BACSU 16S rRNA processing protein EVIDENCE BY HOMOLOGY BIO11.03 RNA processing COMMENT=ESSENTIAL FOR EFFICIENT PROCESSING OF 16S RRNA	4650	7/138 (5%)		0.44	19712.4 / 4.67		L6876	306	efp	IL1403gene=efp (689 kb forward) EFP_BACSU elongation factor P EVIDENCE BY HOMOLOGY BIO12.07 Translation factors COMMENT=INVOLVED IN PEPTIDE BOND SYNTHESIS. STIMULATE EFFICIENT TRANSLATION AND PEPTIDE-BOND SYNTHESIS ON NATIVE OR RECONSTITUTED 70S RIBOSOMES IN VITRO. PROBABLY FUNCTIONS INDIRECTLY BY ALTERING THE AFFINITY OF THE RIBOSOME FOR AMINOACYL-TRNA, THUS INCREASING THEIR REACTIVITY AS ACCEPT…	147	7/138 (5%)		0.56	20653.7 / 4.78		L0377
307	rpsD	rpsC		307	rpsD	IL1403gene=rpsD (284 kb forward) RS4_BACSU 30S ribosomal protein S4 EVIDENCE BY HOMOLOGY BIO12.05 Ribosomal proteins: synthesis and modification COMMENT=THIS PROTEIN BINDS DIRECTLY TO 16S RIBOSOMAL RNA. PROTEIN S4 IS ALSO A TRANSLATIONAL REPRESSOR PROTEIN, IT CONTROLS THE TRANSLATION OF THE ALPHA-OPERON (WHICH CODES FOR S13, S11, S4, RNA POLYMERASE ALPHA SUBUNIT, AND L17) BY BINDING TO ITS MRNA. …	393000	11/136 (8%)		0.64	23164.7 / 10.07		L0381	307	rpsC	IL1403gene=rpsC (2149 kb reverse) RS3_BACSU 30S ribosomal protein S3 EVIDENCE BY HOMOLOGY BIO12.05 Ribosomal proteins: synthesis and modification COMMENT=INVOLVED IN THE BINDING OF INITIATOR MET-TRNA. BELONGS TO THE S3P FAMILY OF RIBOSOMAL PROTEINS	6000	7/136 (5%)		0.39	24001.8 / 9.52		L0380
308	adk			308	adk	IL1403gene=adk (2141 kb reverse) KAD_LACLA adenylate kinase (EC 2.7.4.3) EVIDENCE BY HOMOLOGY BIO08.05 Salvage of nucleosides and nucleotides	302000	12	150	0.66	23688.2	4.91	L140714
309	sodA			309	sodA	IL1403gene=sodA (412 kb forward) SODM_LACLA superoxide dismutase EVIDENCE EXPERIMENTAL PMID:7665513 BIO04.04 CELLULAR PROCESSES. Detoxification	75900	7/173 (4%)		0.56	23254.0 / 4.94		L12227
310	pyrE			310	pyrE	IL1403gene=pyrE (1080 kb forward) PYRE_BACSU orotate phosphoribosyltransferase (EC 2.4.2.10) EVIDENCE BY HOMOLOGY BIO08.04 Pyrimidine ribonucleotide biosynthesis COMMENT=FIFTH STEP IN PYRIMIDINE BIOSYNTHESIS. PARTIAL SIMILARITY WITH OTHER PHOSPHORIBOSYLTR	24800000000	16	150	0.87	22633	5.03	L80411
311	hpt			311	hpt	IL1403gene=hpt (25 kb forward) HPRT_LACLA hypoxantine-guanine phosphorybosyltransferase (EC 2.4.2.8) EVIDENCE EXPERIMENTAL PMID:1465108 BIO08.05 Salvage of nucleosides and nucleotides COMMENT=INVOLVED IN BIOSYNTHESIS OR SALVAGE OF PURINES OR PYRIMIDINES.	607000	10	150	0.51	20647.9	4.96	L25115
312	ahpC			312	ahpC	IL1403gene=ahpC (335 kb forward) AHPC_BACSU alkyl hydroperoxide reductase EVIDENCE BY HOMOLOGY BIO04.04 CELLULAR PROCESSES. Detoxification COMMENT=derectly reduces organic hydroperoxides. Probably induced by heat shock, salt stress, oxidative stress and glucose limitation. General stress protein.	3010	8/134 (5%)		0.67	20603.4 / 4.74		L135351
313	rplD			313	rplD	IL1403gene=rplD (2152 kb reverse) RL4_BACST 50S ribosomal protein L4 EVIDENCE BY HOMOLOGY BIO12.05 Ribosomal proteins: synthesis and modification COMMENT=THIS PROTEIN BINDS DIRECTLY AND SPECIFICALLY TO 23S RRNA. BELONGS TO THE L4P FAMILY OF RIBOSOMAL PROT	15800	7	48	0.35	22305.5	9.94	L0402
314	ahpC			314	ahpC	IL1403gene=ahpC (335 kb forward) AHPC_BACSU alkyl hydroperoxide reductase EVIDENCE BY HOMOLOGY BIO04.04 CELLULAR PROCESSES. Detoxification COMMENT=derectly reduces organic hydroperoxides. Probably induced by heat shock, salt stress, oxidative stress and g	15000	9	150	0.67	20603.4	4.74	L135351
315	ppiB			315	ppiB	IL1403gene=ppiB (914 kb forward) YDJ3_SCHPO peptidyl-prolyl cis-trans isomerase EVIDENCE BY HOMOLOGY BIO12.04 TRANSLATION Protein modification	58800	7	150	0.51	21587.3	4.55	L113864
316	ppiB			316	ppiB	IL1403gene=ppiB (914 kb forward) YDJ3_SCHPO peptidyl-prolyl cis-trans isomerase EVIDENCE BY HOMOLOGY BIO12.04 TRANSLATION Protein modification	58800	9/125 (7%)		0.77	21587.3 / 4.55		L113864
317	ahpC			317	ahpC	IL1403gene=ahpC (335 kb forward) AHPC_BACSU alkyl hydroperoxide reductase EVIDENCE BY HOMOLOGY BIO04.04 CELLULAR PROCESSES. Detoxification COMMENT=derectly reduces organic hydroperoxides. Probably induced by heat shock, salt stress, oxidative stress and glucose limitation. General stress protein.	609	5/141 (3%)		0.51	20603.4 / 4.74		L135351
318	ahpC			318	ahpC	IL1403gene=ahpC (335 kb forward) AHPC_BACSU alkyl hydroperoxide reductase EVIDENCE BY HOMOLOGY BIO04.04 CELLULAR PROCESSES. Detoxification COMMENT=derectly reduces organic hydroperoxides. Probably induced by heat shock, salt stress, oxidative stress and glucose limitation. General stress protein.	704	5/136 (3%)		0.51	20603.4 / 4.74		L135351
319	ygaJ			319	ygaJ	IL1403gene=ygaJ (607 kb forward) UNKNOWN PROTEIN EVIDENCE BY GENEMARK BIO16.01 UNKNOWN. General COMMENT=homologs not detected in Streptococci.	19500	8/150 (5%)		0.48	20660.1 / 4.42		L7226
320	leuD			320	leuD	IL1403gene=leuD (1244 kb forward) LEUD_LACLA 3-isopropylmalate dehydratase small subunit (EC 4.2.1.33) EVIDENCE EXPERIMENTAL PMID:1400210 BIO01.04 Branched chain family	13700	8	150	0.46	21848.9	4.97	L0076
321	yahB			321	yahB	IL1403gene=yahB (79 kb forward) YD88_SYNY3 conserved hypothetical protein EVIDENCE BY HOMOLOGY BIO15.02 HYPOTHETICAL. Conserved COMMENT=there are six paralogs in L.lactis	3850	6/143 (4%)		0.4	16635.3 / 4.96		L1010
322	ytgH			322	ytgH	IL1403gene=ytgH (1960 kb reverse) HYPOTHETICAL PROTEIN EVIDENCE BY HOMOLOGY BIO15.01 HYPOTHETICAL. General COMMENT=80% identical to a putative 20 kD protein from sucrose-nisin transposon Tn5306. There are two paralogs in L.lactis	27.5	4/142 (2%)		0.29	18479.1 / 4.79		L142733
323	greA			323	greA	IL1403gene=greA (626 kb forward) GREA_RICPR transcription elongation factor GreA EVIDENCE BY HOMOLOGY BIO11.02 RNA synthesis, modification, and DNA transcription	2750	11	150	0.74	17273.8	4.63	L0140
324	dpsA			324	dpsA	IL1403gene=dpsA (2103 kb reverse) FRI_LISIN non-heme iron-binding ferritin EVIDENCE BY HOMOLOGY BIO14.01 Adaptations and atypical conditions COMMENT=known in other bacteria also as starvation-inducible DNA-binding protein Dps	1140000	10	150	0.73	16652.9	4.6	L85575
325	rplJ			325	rplJ	IL1403gene=rplJ (1301 kb reverse) RL10_BACSU 50S ribosomal protein L10 EVIDENCE BY HOMOLOGY BIO12.05 Ribosomal proteins: synthesis and modification COMMENT=INVOLVED IN RESPONSE TO LOW TEMPERATURE AND SALT STRESS. BELONGS TO THE L10P FAMILY OF RIBOSOMAL PR	631000	10	121	0.59	18086.7	4.96	L0407
326	yraB			326	yraB	IL1403gene=yraB (1702 kb reverse) YPSB_BACSU HYPOTHETICAL PROTEIN EVIDENCE BY HOMOLOGY BIO15.01 HYPOTHETICAL	135000	8/153 (5%)		0.74	14979.8 / 4.70		L102051
327				327		?
328	yraB			328	yraB	IL1403gene=yraB (1702 kb reverse) YPSB_BACSU HYPOTHETICAL PROTEIN EVIDENCE BY HOMOLOGY BIO15.01 HYPOTHETICAL	825000	11	150	0.83	14979.8	4.7	L102051
329	ytaA			329	ytaA	IL1403gene=ytaA (1901 kb forward) Y531_METJA conserved hypothetical protein EVIDENCE BY HOMOLOGY BIO15.02 HYPOTHETICAL. Conserved COMMENT=there are six paralogs in L.lactis	9640000	11	150	0.85	15700.2	5.02	L84477
330	ycgE			330	ycgE	IL1403gene=ycgE (265 kb reverse) YGAG_HAEIN HYPOTHETICAL PROTEIN EVIDENCE BY HOMOLOGY BIO15.01 HYPOTHETICAL.General	52700	8/137 (5%)		0.48	17605.0 / 4.96		L65029
331	ptsH			331		ptsH non retrouvé mais identification sûr position connu
332				332		?
333	trxH			333	trxH	IL1403gene=trxH (395 kb forward) THIH_TOBAC thioredoxin H-type EVIDENCE BY HOMOLOGY BIO02.10 Thioredoxin, glutaredoxin, and glutathione COMMENT=similar to the thioredoxin H-type from plants.	2520000	8	150	0.6	12043	4.61	L195348
334	rplL			334	rplL	IL1403gene=rplL (1300 kb reverse) RL7_BACSU 50S ribosomal protein L7/L12 EVIDENCE BY HOMOLOGY BIO12.05 Ribosomal proteins: synthesis and modification COMMENT=SEEMS TO BE THE BINDING SITE FOR SEVERAL OF THE FACTORS INVOLVED IN PROTEIN SYNTHESIS AND APPEARS	94000	8	150	0.63	12408.2	4.39	L0405
335	rpsF			335	rpsF	IL1403gene=rpsF (2258 kb reverse) RS6_BACSU 30S ribosomal protein S6 EVIDENCE BY HOMOLOGY BIO12.05 Ribosomal proteins: synthesis and modification COMMENT=BINDS TOGETHER WITH S18 TO 16S RIBOSOMAL RNA. BELONGS TO THE S6P FAMILY OF RIBOSOMAL PROTEINS.	295000	7	87	0.77	11248.8	4.79	L0383
336				336		?
337	cspE			337	cspE	IL1403gene=cspE (172 kb reverse) CSP2_LACPL cold shock protein E EVIDENCE BY HOMOLOGY BIO14.01 Adaptations and atypical conditions COMMENT=BELONGS TO THE COLD-SHOCK DOMAIN (CSD) FAMILY	7240	4	150	0.76	7123.9	4.54	L172505
338	busAA			338	busAA	IL1403gene=busAA (1474 kb reverse) OPUA_BACSU betaine ABC transporter ATP binding protein EVIDENCE EXPERIMENTAL PMID:10515910 BIO13.02 TRANSPORT AND BINDING PROTEINS Amino acids, peptides and amines COMMENT=involved in osmoprotection. There are 60 paralog	643000	10	150	0.31	45733	5.1	L74195
339	clpE			339	clpE	IL1403gene=clpE (550 kb forward) MECB_BACSU ATP-dependent protease ATP-binding subunit EVIDENCE EXPERIMENTAL PMID:10094684 BIO14.01 Adaptations and atypical conditions COMMENT=BELONGS TO THE CLPC SUBFAMILY	1980000	12	150	0.23	83145.3	4.99	L0221
340	carA			340	carA	IL1403gene=carA (1644 kb reverse) CARA_BACSU glutaminase of carbamoyl-phosphate synthase (EC 6.3.5.5) EVIDENCE BY HOMOLOGY BIO08.04 Pyrimidine ribonucleotide biosynthesis	566	7	132	0.15	39658	5.22	L43866	340	carA	L43866|IL1403gene=carA (1644 kb reverse) CARA_BACSU glutaminase of carbamoyl-phosphate synthase (EC 6.3.5.5) EVIDENCE BY HOMOLOGY BIO08.04 Pyrimidine ribonucleotide biosynthesis		5		0.056
341	purD			341	purD	IL1403gene=purD (1553 kb reverse) PUR2_BACSU phosphoribosylamine-glycine ligase EVIDENCE EXPERIMENTAL PMID:9797284 BIO08.03 Purine ribonucleotide biosynthesis COMMENT=SECOND STEP IN DE NOVO PURINE BIOSYNTHESIS.	95900000000	21/138 (15%)		0.66	44420.0 / 4.70		L153005
342	ypjH			342	ypjH	IL1403gene=ypjH (1598 kb reverse) YB67_SYNY3 oxidoreductase EVIDENCE BY HOMOLOGY BIO06.01 ENERGY METABOLISM. Aerobic COMMENT=similar to several glycerol dehydrogenases	41800000000	17	150	0.67	39039.8	5.25	L198485
343				343
344	purQ			344	purQ	IL1403gene=purQ (1576 kb reverse) PURQ_BACSU phosphoribosylformylglycinamidine synthetase I (EC 6.3.5.3) EVIDENCE BY HOMOLOGY BIO08.03 Purine ribonucleotide biosynthesis COMMENT=FOURTH STEP IN DE NOVO PURINE BIOSYNTHESIS.	368000000	11/151 (7%)		0.64	24205.8 / 4.65		L176360
345				345
346	yphF			346	yphF	IL1403gene=yphF (1577 kb reverse) YEXA_BACSU HYPOTHETICAL PROTEIN EVIDENCE BY HOMOLOGY BIO15.01 HYPOTHETICAL. General COMMENT=35% identical to YexA of B.subtilis	31600	8	123	0.8	9741.1	4.62	L177031
347	purL			347	purL	IL1403gene=purL (1574 kb reverse) PURL_BACSU phosphoribosylformylglycinamidine synthase II (EC 6.3.5.3) EVIDENCE BY HOMOLOGY BIO08.03 Purine ribonucleotide biosynthesis COMMENT=FOURTH STEP IN DE NOVO PURINE BIOSYNTHESIS.	1460000000	16	150	0.31	79695.8	4.68	L173921
348	folD			348	folD	IL1403gene=folD (877 kb forward) FOLD_STRTR tetrahydrofolate dehydrogenase/cyclohydrolase (1.5.1.5; 3.5.4.9) EVIDENCE BY HOMOLOGY BIO02.02 Folic acid	2030	6/146 (4%)		0.27	32322.5 / 4.92		L76582
349	dapA			349	dapA	IL1403gene=dapA (1666 kb reverse) DAPA_BACSU dihydrodipicolinate synthase (EC 4.2.1.52) EVIDENCE BY HOMOLOGY BIO01.03 Aspartate family COMMENT=FIRST STEP IN THE BIOSYNTHESIS OF DIAMINOPIMELATE AND LYSINE FROM ASPARTATE SEMIALDEHYDE	319000	8/130 (6%)		0.35	32190.3 / 4.96		L0093
350	ynhC			350	ynhC	IL1403gene=ynhC (1374 kb reverse) YAAN_BACSU conserved hypothetical protein EVIDENCE BY HOMOLOGY BIO15.02 HYPOTHETICAL. Conserved COMMENT=54% IDENTICAL TO YaaN of B.subtilis.	769000000	17	150	0.52	44310.4	4.99	L174389
351	typA			351	typA	IL1403gene=typA (2077 kb reverse) TYPA_ECOLI GTP-binding protein TypA/BipA EVIDENCE BY HOMOLOGY BIO09.10 GTP-binding proteins COMMENT=FUNCTION NOT KNOWN; PROBABLY INTERACTS WITH THE RIBOSOMES IN A GTP DEPENDENT MANNER. IN E.COLI GTPASE THAT MEDIATES INTERACTIONS BETWEEN ENTEROPATHOGENIC E.COLI (EPEC) AND EPITHELIAL CELLS. PHOSPHORYLATED ON TYROSINE. PUTATIVE COUNTERPART OF TYPA OF E.COLI.	70000000	13/150 (8%)		0.29	68243.8 / 4.88		L0370
352	fusA			352	fusA	IL1403gene=fusA (2353 kb reverse) EFG_BACSU elongation factor G EVIDENCE BY HOMOLOGY BIO12.07 Translation factors COMMENT=THIS PROTEIN PROMOTES THE GTP-DEPENDENT TRANSLOCATION OF THE NASCENT PROTEIN CHAIN FROM THE A-SITE TO THE P-SITE OF THE RIBOSOME.	6.15e+35	52	150	0.66	77956.4	4.74	L0368
353	ileS			353	ileS	IL1403gene=ileS (1915 kb reverse) SYI_STAAU isoleucyl-tRNA synthetase (EC 6.1.1.5) EVIDENCE BY HOMOLOGY BIO12.01 Amino acyl tRNA synthetases	1.22e+15	27	150	0.35	106510	5.04	L0350
354	pepC			354	pepC	IL1403gene=pepC (1948 kb reverse) PEPC_LACLC aminopeptidase C EVIDENCE EXPERIMENTAL PMID:8439160 BIO12.02 Degradation of proteins, peptides, and glycopeptides	411000	8/147 (5%)		0.3	49914.4 / 4.70		L130687
355				355
356				356
357	htrA			357	hrA	IL1403gene=htrA (2188 kb forward) YYXA_BACSU exported serine protease (EC 3.4.21.-) EVIDENCE EXPERIMENTAL PMID:10712686 BIO12.02 Degradation of proteins, peptides, and glycopeptides COMMENT=this protease is responsible for degradation of secreted hybrid p	331000	11	150	0.56	41648.1	5.05	L187771
358				358
359	gnd	gltX		359	gnd	IL1403gene=gnd (608 kb forward) 6PGD_ECOLI decarboxylating 6-phosphogluconate dehydrogenase (EC 1.1.1.44) EVIDENCE BY HOMOLOGY BIO06.10 Pentose phosphate pathway	1640000000	17	150	0.45	52424.7	4.94	L0046	359	gltX	IL1403gene=gltX (2124 kb reverse) SYE_BACST glutamyl-tRNA synthetase (EC 6.1.1.17) EVIDENCE BY HOMOLOGY BIO12.01 Amino acyl tRNA synthetases	17100	10	150	0.24	55461.9	5.07	L0349
360	rplS			360	rplS	IL1403gene=rplS (897 kb direct) RL19_BACSU 50S ribosomal protein L19 EVIDENCE BY HOMOLOGY BIO12.05 Ribosomal proteins: synthesis and modification COMMENT=THIS PROTEIN IS LOCATED AT THE 30S-50S RIBOSOMAL SUBUNIT INTERFACE AND MAY PLAY A ROLE IN THE STRUCTU	14800	8	150	0.58	14405.8	10.56	L0415
361	rimM			361	rimM	IL1403gene=rimM (1607 kb reverse) RIMM_BACSU 16S rRNA processing protein EVIDENCE BY HOMOLOGY BIO11.03 RNA processing COMMENT=ESSENTIAL FOR EFFICIENT PROCESSING OF 16S RRNA	13700	5	85	0.4	19712.4	4.67	L6876
362	yrbA			362	yrbA	IL1403gene=yrbA (1710 kb forward) YULF_BACSU oxidoreductase EVIDENCE BY HOMOLOGY BIO06.01 ENERGY METABOLISM. Aerobic COMMENT=there are four paralogs in L.lactis	336000000	17	150	0.57	36244.2	4.92	L109882
363	ptsK			363	ptsK	IL1403gene=ptsK (605 kb forward) HPRK_BACSU Hpr(Ser) kinase EVIDENCE BY HOMOLOGY BIO13.07 TRANSPORT AND BINDING PROTEINS. PTS system COMMENT=THIS KINASE REGULATES CARBOHYDRATE UPTAKE AND METABOLISM BY PHOSPHORYLATING SER-45 OF THE PHOSPHORYL CARRIER PROTE	1080000	12	140	0.5	34542	5.07	L4822
364	prsB			364	prsB	IL1403gene=prsB (1909 kb forward) KPRS_BACSU ribose-phosphate pyrophosphokinase (EC 2.7.6.1) EVIDENCE BY HOMOLOGY BIO08.05 Salvage of nucleosides and nucleotides COMMENT=used by de novo and the salvage pathway. There is another paralog prsA.	1430000000000	18	102	0.58	35246.4	5.23	L109335
365	lysA			365	lysA	IL1403gene=lysA (1314 kb reverse) DCDA_BACSU diaminopimelate decarboxylase (EC 4.1.1.20) EVIDENCE BY HOMOLOGY BIO01.03 Aspartate family COMMENT=LAST STEP IN THE BIOSYNTHESIS OF LYSINE	21000000000000	24	121	0.63	47280.1	5.29	L0121
366	obgL			366	obgL	IL1403gene=obgL (1630 kb reverse) OBG_BACSU GTP-binding protein Obg EVIDENCE BY HOMOLOGY BIO09.10 GTP-binding proteins COMMENT=PUTATIVE COUNTERPART OF OBG OF B.SUBTILIS	19300000000000	33	150	0.61	48233.9	4.82	L0160
367	enoA			367	enoA	IL1403gene=enoA (633 kb forward) ENO_BACSU enolase (EC 4.2.1.11) EVIDENCE BY HOMOLOGY BIO06.09 Glycolysis	198000000000000	21	97	0.57	46912	4.65	L0007
368	trxB1			368	trxB1	IL1403gene=trxB1 (965 kb forward) TRXB_LISMO thioredoxin reductase (EC 1.6.4.5) EVIDENCE BY HOMOLOGY BIO02.10 Thioredoxin, glutaredoxin, and glutathione COMMENT=COFACTOR FAD FLAVOPROTEIN. BELONGS TO THE PYRIDINE NUCLEOTIDE-DISULFIDE OXIDOREDUCTASES CLASS-	807000000	17	150	0.6	33894.6	4.7	L0196
369	ydiD			369	ydiD	IL1403gene=ydiD (386 kb forward) ACPD_ECOLI acyl carrier protein phosphodiesterase EVIDENCE BY HOMOLOGY BIO07.01 FATTY ACID AND PHOSPHOLIPID METABOLISM. General	12500	8	150	0.45	21943.1	4.69	L186107
370	ahrC			370	ahrC	IL1403gene=ahrC (882 kb forward) AHRC_BACSU transcriptional regulator EVIDENCE BY HOMOLOGY BIO09.01 REGULATORY FUNCTIONS. General COMMENT=35% identical to several AhrC proteins from different species	43000	10	150	0.63	16871.3	4.6	L82250
371	xpt	serB		371	xpt	IL1403gene=xpt (1159 kb forward) XPT_BACSU xanthine phosphoribosyltransferase (EC 2.4.2.-) EVIDENCE BY HOMOLOGY BIO08.05 Salvage of nucleosides and nucleotides	164000	13	150	0.68	21806.4	5.13	L159396	371	serB	IL1403gene=serB (595 kb forward) SERB_HAEIN phosphoserine phosphatase (EC 3.1.3.3) EVIDENCE BY HOMOLOGY BIO01.08 Serine family	97000	10	150	0.52	23446.1	5.17	L0085
372	thrC			372	thrC	IL1403gene=thrC (2156 kb reverse) THRC_METGL threonine synthase (EC 4.2.99.2) EVIDENCE BY HOMOLOGY BIO01.03 Aspartate family COMMENT=threonine biosynthesis pathway	9.36e+18	34	150	0.82	55222.2	5.25	L0092

## Sheet: pH5-6
pH 5_6_Ref
Spot	gene	gene				score	nombre de peptide		recouvrement %	PM	PI
1	gapB		1	gapB	IL1403gene=gapB (2333 kb forward) G3P_STRPY glyceraldehyde 3-phosphate dehydrogenase (EC 1.2.1.12) EVIDENCE BY HOMOLOGY BIO06.09 Glycolysis	4180000	10	150	0.33	35819.6	5.44	L0005
2	pycA		2	pycA	IL1403gene=pycA (664 kb forward) PYC_MOUSE pyruvate carboxylase (6.4.1.1) EVIDENCE BY HOMOLOGY BIO06.09 Glycolysis COMMENT=involved in synthesis of aspartate and glutamate	1.37e+15	23	150	0.27	126407	5.41	L63652
3	adhE		3	adhE	IL1403gene=adhE (2213 kb forward) alcohol-acetaldehyde dehydrogenase EXPERIMENTAL PMID:9620952 EVIDENCE BY HOMOLOGY BIO06.07 ENERGY METABOLISM. Fermentation COMMENT=MAY BE A CRITICAL ENZYME IN THE FERMENTATIVE PATHWAY.	1.09e+17	33	150	0.46	98221.3	5.71	L13145
4	pcrA		4	pcrA	IL1403gene=pcrA (1134 kb forward) PCRA_BACST ATP-dependent helicase PcrA (EC 3.6.1.-) EVIDENCE BY HOMOLOGY BIO10.02 DNA replication, restriction, modification, recombination, and repair COMMENT=BELONGS TO THE UVRD SUBFAMILY OF HELICASES	31100000	23	150	0.46	85833.8	5.27	L0287
5	vacB2		5	vacB2	IL1403gene=vacB2 (1226 kb forward) YHI1_LACLA ribonuclease EVIDENCE BY HOMOLOGY BIO11.01 Degradation of RNA COMMENT=BELONGS TO THE RIBONUCLEASE II (RNB) FAMILY. There are two paralogs in L.lactis.	70300000	17	150	0.29	75274.5	5.67	L25961
6	yciC		6	yciC	IL1403gene=yciC (285 kb forward) YHGF_HAEIN HYPOTETICAL PROTEIN EVIDENCE BY HOMOLOGY BIO15.01 HYPOTHETICAL COMMENTS=best score with ydcI of B.subtilis, has S1 motif, has homology with tex (toxin expression regulator) genes	187000000000000	24	150	0.43	78739.6	5.56	L84502
7	ypdD		7	ypdD	IL1403gene=ypdD (1536 kb forward) sugar hydrolase EVIDENCE BY HOMOLOGY BIO06.12 Sugars COMMENT=27% identical to alpha-1,2-mannosidase of Bacillus sp. M-90	3.15e+15	29	150	0.45	81908.9	5.11	L135972
8	asnH		8	asnH	IL1403gene=asnH (2312 kb reverse) ASNH_MYCTU asparagine synthetase (EC 6.3.5.4) EVIDENCE BY HOMOLOGY BIO01.03 Aspartate family	5700000000	19	150	0.37	72234.5	5.49	L0095
9	yciH		9	yciH	IL1403gene=yciH (289 kb reverse) YKQC_BACSU HYPOTHETICAL PROTEIN EVIDENCE BY HOMOLOGY BIO15.01 HYPOTHETICAL.General	1.94e+17	29	150	0.64	61515.9	5.56	L89418
10	ilvD		10	ilvD	IL1403gene=ilvD (1246 kb forward) ILVD_LACLA dihydroxy-acid dehydratase (EC 4.2.1.9) EVIDENCE EXPERIMENTAL PMID:1400210 BIO01.04 Branched chain family	1.52e+18	28	150	0.55	60737.6	5.11	L0077
11	argS		11	argS	IL1403gene=argS (2117 kb reverse) SYR_SYNY3 arginyl-tRNA synthetase (EC 6.1.1.19) EVIDENCE BY HOMOLOGY BIO12.01 Amino acyl tRNA synthetases	208000000000	24	150	0.49	62818.9	5.3	L0344
12	argS		12	argS	IL1403gene=argS (2117 kb reverse) SYR_SYNY3 arginyl-tRNA synthetase (EC 6.1.1.19) EVIDENCE BY HOMOLOGY BIO12.01 Amino acyl tRNA synthetases	3.35e+16	34	150	0.54	62818.9	5.3	L0344
13	menD		13	menD	IL1403gene=menD (737 kb reverse) MEND_BACSU 2-oxoglutarate decarboxylase (EC 4.1.1.71) EVIDENCE BY HOMOLOGY BIO02.05 Menaquinone and ubiquinone COMMENT=FIRST STEP OF MENAQUINONE BIOSYNTHESIS	1.6e+15	25	150	0.59	62524.4	5.68	L0169
14	purH		14	purH	IL1403gene=purH (1559 kb reverse) PUR9_BACSU bifunctional purine biosynthesis protein PurH EVIDENCE BY HOMOLOGY BIO08.03 Purine ribonucleotide biosynthesis COMMENT=NINTH AND TENTH STEP IN DE NOVO PURINE BIOSYNTHESIS. AICAR TRANSFORMYLASE AND IMP SYNTHETAS	1.13e+19	34	150	0.79	57094.6	5.34	L158710
15	yphL		15	yphL	IL1403gene=yphL (759 kb forward) YPHC_BACSU GTP-binding protein EVIDENCE BY HOMOLOGY BIO09.10 GTP-binding proteins COMMENT=PUTATIVE COUNTERPART OF YPHC OF B.SUBTILIS	825000000000000	25	150	0.52	48866.3	5.11	L0156
16	citF	fadD	16	citF	IL1403gene=citF (1209 kb forward) CILA_LEUMC citrate lyase alpha chain (EC 4.1.3.6) EVIDENCE BY HOMOLOGY BIO06.13 TCA cycle	1.79e+21	35	150	0.67	55422.8	5.29	L0041	16	fadD	IL1403gene=fadD (655 kb reverse) LCFA_ECOLI long-chain acyl-CoA synthetase (EC 6.2.1.3) EVIDENCE BY HOMOLOGY BIO07.01 FATTY ACID AND PHOSPHOLIPID METABOLISM	355000000	17	150	0.4	57330.9	5.23	L54546
17	yngE		17	yngE	IL1403gene=yngE (1365 kb forward) MGLA_MYCGE sugar ABC transporter ATP binding protein EVIDENCE BY HOMOLOGY BIO13.04 TRANSPORT AND BINDING PROTEINS. Carbohydrates, organic alcohols and acids COMMENT=There are 60 paralogs in L.lactis.	756000000000	21	150	0.46	55569.2	5.55	L165279
18	fadD		18	fadD	IL1403gene=fadD (655 kb reverse) LCFA_ECOLI long-chain acyl-CoA synthetase (EC 6.2.1.3) EVIDENCE BY HOMOLOGY BIO07.01 FATTY ACID AND PHOSPHOLIPID METABOLISM	12100000000	20	150	0.36	57330.9	5.23	L54546
19	pyk	dltA	19	pyk	IL1403gene=pyk (1370 kb reverse) KPYK_LACLA pyruvate kinase (EC 2.7.1.40) EVIDENCE EXPERIMENTAL PMID:8478320 BIO06.09 Glycolysis	1.61e+15	26	150	0.52	54255.1	5.21	L0003	19	dltA	IL1403gene=dltA (1292 kb reverse) DLTA_LACCA D-alanine activating enzyme (EC 6.3.2.-) EVIDENCE BY HOMOLOGY BIO03.03 Surface polysaccharides, lipopolysaccharides and antigens COMMENT=INVOLVED IN THE BIOSYNTHESIS OF D-ALANYL-LIPOTEICHOIC ACID. CATALYZES THE	979000000000000	30	150	0.65	56171.5	5.31	L91510
20	pyk		20	pyk	IL1403gene=pyk (1370 kb reverse) KPYK_LACLA pyruvate kinase (EC 2.7.1.40) EVIDENCE EXPERIMENTAL PMID:8478320 BIO06.09 Glycolysis	1.74e+19	32	108	0.62	54255.1	5.21	L0003
21	zwf		21	zwf	IL1403gene=zwf (2302 kb forward) G6PD_LEUME glucose-6-phosphate 1-dehydrogenase (EC 1.1.1.49) EVIDENCE BY HOMOLOGY BIO06.10 Pentose phosphate pathway COMMENT=FIRST STEP IN PENTOSE PHOSPHATE PATHWAY	1.29e+16	29	150	0.61	57829	5.18	L0044
22	thrC		22	thrC	IL1403gene=thrC (2156 kb reverse) THRC_METGL threonine synthase (EC 4.2.99.2) EVIDENCE BY HOMOLOGY BIO01.03 Aspartate family COMMENT=threonine biosynthesis pathway	2.67e+21	36	150	0.81	55222.2	5.25	L0092
23	leuC		23	leuC	IL1403gene=leuC (1243 kb forward) LEU2_LACLA 3-isopropylmalate dehydratase large subunit (EC 4.2.1.33) EVIDENCE EXPERIMENTAL PMID:1400210 BIO01.04 Branched chain family	5210000000	19	150	0.5	50491.4	5.44	L0075
24	gatA		24	gatA	IL1403gene=gatA (166 kb forward) AMID_MORCA Glu-tRNA amidotransferase subunit A EVIDENCE BY HOMOLOGY BIO12.06 tRNA modification COMMENT=ESSENTIAL COMPONENT OF TRANSLATIONAL APPARATUS	3.8e+16	32	143	0.69	52071.5	5.41	L0473
25	murC		25	murC	IL1403gene=murC (2102 kb reverse) MURC_BACSU UDP-N-acetylmuramate-alanine ligase (EC 6.3.2.8) EVIDENCE BY HOMOLOGY BIO03.02 Murein sacculus and peptidoglycan COMMENT=PEPTIDOGLYCAN BIOSYNTHESIS. BELONGS TO THE MURCDEF FAMILY.	6.02e+18	33	150	0.73	51708.3	5.1	L101678
26	glmU		26	glmU	IL1403gene=glmU (1934 kb reverse) GCAD_BACSU UDP-N-acetylglucosamine pyrophosphorylase (EC 2.7.7.23) EVIDENCE BY HOMOLOGY BIO03.02 Murein sacculus and peptidoglycan COMMENT=BELONGS TO THE CYSE/LACA/LPXA/NODL FAMILY OF ACETYLTRANSFERASES.	6910000000000	20	150	0.56	49179.8	5.65	L134450
27	serS	tuf	27	serS	IL1403gene=serS (1751 kb forward) SYS_BACSU seryl-tRNA synthetase (EC 6.1.1.11) EVIDENCE BY HOMOLOGY BIO12.01 Amino acyl tRNA synthetases	34900000000	21	150	0.52	47469.1	5.11	L150515	27	tuf	IL1403gene=tuf (1913 kb reverse) EFTU_STROR elongation factor Tu EVIDENCE BY HOMOLOGY BIO12.07 Translation factors COMMENT=THIS PROTEIN PROMOTES THE GTP-DEPENDENT BINDING OF AMINOACYL-TRNA TO THE A-SITE OF RIBOSOMES DURING PROTEIN BIOSYNTHESIS.	399000000	12	150	0.44	43212.1	4.89	L0371
28	glmU		28	glmU	IL1403gene=glmU (1934 kb reverse) GCAD_BACSU UDP-N-acetylglucosamine pyrophosphorylase (EC 2.7.7.23) EVIDENCE BY HOMOLOGY BIO03.02 Murein sacculus and peptidoglycan COMMENT=BELONGS TO THE CYSE/LACA/LPXA/NODL FAMILY OF ACETYLTRANSFERASES.	807000000000	19	150	0.55	49179.8	5.65	L134450
29	gatB		29	gatB	IL1403gene=gatB (168 kb forward) YZDD_BACSU Glu-tRNA amidotransferase subunit B EVIDENCE BY HOMOLOGY BIO12.06 tRNA modification COMMENT=ESSENTIAL COMPONENT OF TRANSLATIONAL APPARATUS	3e+20	34	150	0.67	54713.2	5.27	L0474
30	pyrC	tuf	30	pyrC	IL1403gene=pyrC (1081 kb forward) PYRC_LACLE dihydroorotase (EC 3.5.2.3) EVIDENCE BY HOMOLOGY BIO08.04 Pyrimidine ribonucleotide biosynthesis COMMENT=THIRD STEP IN PYRIMIDINE BIOSYNTHESIS.	208000000000	19	150	0.53	47778.8	5.37	L81189	30	tuf	IL1403gene=tuf (1913 kb reverse) EFTU_STROR elongation factor Tu EVIDENCE BY HOMOLOGY BIO12.07 Translation factors COMMENT=THIS PROTEIN PROMOTES THE GTP-DEPENDENT BINDING OF AMINOACYL-TRNA TO THE A-SITE OF RIBOSOMES DURING PROTEIN BIOSYNTHESIS.	211000000	12	150	0.43	43212.1	4.89	L0371
31	lysA		31	lysA	IL1403gene=lysA (1314 kb reverse) DCDA_BACSU diaminopimelate decarboxylase (EC 4.1.1.20) EVIDENCE BY HOMOLOGY BIO01.03 Aspartate family COMMENT=LAST STEP IN THE BIOSYNTHESIS OF LYSINE	30500000000	20	150	0.58	47280.1	5.29	L0121
32	gshR	tuf	32	gshR	IL1403gene=gshR (863 kb forward) GSHR_PSEAE glutathione reductase (EC 1.6.4.2) EVIDENCE BY HOMOLOGY BIO02.10 Thioredoxin, glutaredoxin, and glutathione	16100000000	17	150	0.45	47732.9	5.42	L0197	32	tuf	IL1403gene=tuf (1913 kb reverse) EFTU_STROR elongation factor Tu EVIDENCE BY HOMOLOGY BIO12.07 Translation factors COMMENT=THIS PROTEIN PROMOTES THE GTP-DEPENDENT BINDING OF AMINOACYL-TRNA TO THE A-SITE OF RIBOSOMES DURING PROTEIN BIOSYNTHESIS.	598000000	13	150	0.42	43212.1	4.89	L0371
33	murF		33	murF	IL1403gene=murF (342 kb forward) MURF_BACSU D-Ala-D-Ala adding enzyme (EC 6.3.2.15) EVIDENCE BY HOMOLOGY BIO03.02 CELL ENVELOPE Murein sacculus and peptidoglycan COMMENT=PEPTIDOGLYCAN BIOSYNTHESIS. CATALYSES THE FINAL STEP IN THE SYNTHESIS OF UDP-N-ACETYL	415000000	15	150	0.44	48823.6	5.35	L141766
34	glyA		34	glyA	IL1403gene=glyA (591 kb forward) GLYA_BACSU serine hydroxymethyltransferase (EC 2.1.2.1) EVIDENCE BY HOMOLOGY BIO01.08 Serine family	10500000000000	27	150	0.67	44790.2	5.38	L0082
35	purA	ydiB	35	purA	IL1403gene=purA (2012 kb reverse) PURA_BACSU adenylosuccinate synthase (EC 6.3.4.4) EVIDENCE BY HOMOLOGY BIO08.03 Purine ribonucleotide biosynthesis	490000000000	23	150	0.56	47325.9	5.34	L12179	35	ydiB	IL1403gene=ydiB (383 kb forward) THII_BACSU HYPOTHETICAL PROTEIN EVIDENCE BY HOMOLOGY BIO15.01 HYPOTHETICAL. General COMMENT=SIMILARITY TO THE PROBABLE THIAMIN BIOSYNTHESIS PROTEIN THII, REQUIRED FOR THE SYNTHESIS OF THE THIAZOLE MOIETY.	234000000000	20	150	0.49	45224.3	5.3	L183112
36	purA		36	purA	IL1403gene=purA (2012 kb reverse) PURA_BACSU adenylosuccinate synthase (EC 6.3.4.4) EVIDENCE BY HOMOLOGY BIO08.03 Purine ribonucleotide biosynthesis	21400000000000	26	120	0.67	47325.9	5.34	L12179
37	purB		37	purB	IL1403gene=purB (1688 kb reverse) PUR8_BACSU adenylosuccinate lyase (EC 4.3.2.2) ADENYLOSUCCINATE LYASE EVIDENCE BY HOMOLOGY BIO08.03 Purine ribonucleotide biosynthesis	5.96e+23	39	150	0.74	49655.6	5.31	L88187
38	purA		38	purA	IL1403gene=purA (2012 kb reverse) PURA_BACSU adenylosuccinate synthase (EC 6.3.4.4) EVIDENCE BY HOMOLOGY BIO08.03 Purine ribonucleotide biosynthesis	1370000000000	22	150	0.56	47325.9	5.34	L12179
39	recA		39	recA	IL1403gene=recA (359 kb forward) REC2_LACLA RecA protein EVIDENCE EXPERIMENTAL PMID:1514816 BIO10.02 DNA replication, restriction, modification, recombination, and repair	27200000000000	27	150	0.74	41459.5	5.3	L0260
40	aroC	pepA	40	aroC	IL1403gene=aroC (1793 kb reverse) AROC_BACSU chorismate synthase (EC 4.6.1.4) EVIDENCE BY HOMOLOGY BIO01.02 Aromatic amino-acid family	12900000000000	19	150	0.54	42634.5	5.51	L0059	40	pepA	IL1403gene=pepA (394 kb reverse) glutamyl aminopeptidase EVIDENCE EXPERIMENTAL PMID:8535515 BIO12.02 Degradation of proteins, peptides, and glycopeptides	333000000	15	150	0.49	38271.1	5.6	L193909
41	dnaN		41	dnaN	IL1403gene=dnaN (2 kb forward) DP3B_STAAU DNA polymerase III, beta chain (EC 2.7.7.7) EVIDENCE BY HOMOLOGY BIO10.02 DNA replication, restriction, modification, recombination, and repair COMMENT=DNA polymerase III responsible for most of the replication sy	505000000000	18	104	0.57	42264.5	5.1	L0275
42	tyrS		42	tyrS	IL1403gene=tyrS (391 kb reverse) SYY1_BACSU tyrosyl-tRNA synthetase 1 (EC 6.1.1.1) EVIDENCE BY HOMOLOGY BIO12.01 Amino acyl tRNA synthetases and tRNA modification	9.24e+15	26	102	0.59	47250.8	5.37	L0359
43	tyrS		43	tyrS	IL1403gene=tyrS (391 kb reverse) SYY1_BACSU tyrosyl-tRNA synthetase 1 (EC 6.1.1.1) EVIDENCE BY HOMOLOGY BIO12.01 Amino acyl tRNA synthetases and tRNA modification	3080000000	17	150	0.45	47250.8	5.37	L0359
44	dnaN		44	dnaN	IL1403gene=dnaN (2 kb forward) DP3B_STAAU DNA polymerase III, beta chain (EC 2.7.7.7) EVIDENCE BY HOMOLOGY BIO10.02 DNA replication, restriction, modification, recombination, and repair COMMENT=DNA polymerase III responsible for most of the replication sy	10300000000	16	102	0.54	42264.5	5.1	L0275
45	pheS		45	pheS	IL1403gene=pheS (1993 kb reverse) SYFA_BACSU phenylalanil-tRNA synthetase alpha chain (EC 6.1.1.20) EVIDENCE BY HOMOLOGY BIO12.01 Amino acyl tRNA synthetases	75400000	15	150	0.4	39273	5.48	L0354
46	ackA2		46	ackA2	IL1403gene=ackA2 (2072 kb reverse) ACKA_BACSU acetate kinase (EC 2.7.2.1) EVIDENCE BY HOMOLOGY BIO06.07 Fermentation COMMENT=FIRST OF TWO STEPS IN THE CONVERSION OF ACETATE TO ACETYL-COA. There are two paralogs in L.lactis, also ackA1.	3400000000000	25	150	0.62	43224.7	5.26	L0224
47	pdhA		47	pdhA	IL1403gene=pdhA (64 kb reverse) ODPA_BACST PDH E1 component alpha subunit (EC 1.2.4.1) EVIDENCE BY HOMOLOGY BIO06.11 Pyruvate dehydrogenase	1610000000	14	150	0.51	41325.1	5.21	L0033
48	serA		48	serA	IL1403gene=serA (594 kb forward) SERA_BACSU D-3-phosphoglycerate dehydrogenase (EC 1.1.1.95) EVIDENCE BY HOMOLOGY BIO01.08 Serine family COMMENT=homology only to N-terminal part of SerA from other species	4300000000	18	150	0.56	43637.9	5.86	L0084
49	gapB				spot non decoupé proteine bien connue
50	gapB				spot non decoupé proteine bien connue
51	cfa		51	cfa	IL1403gene=cfa (1972 kb reverse) CFA_ECOLI cyclopropane fatty acid synthase (EC 2.1.1.79) EVIDENCE BY HOMOLOGY BIO07.01 FATTY ACID AND PHOSPHOLIPID METABOLISM. General COMMENT=probably a frameshift mutation in this gene.	734000000000	21	150	0.46	45495.1	5.15	L155202
52	gapB		52	gapB	IL1403gene=gapB (2333 kb forward) G3P_STRPY glyceraldehyde 3-phosphate dehydrogenase (EC 1.2.1.12) EVIDENCE BY HOMOLOGY BIO06.09 Glycolysis	34400000000000	23	150	0.56	35819.6	5.44	L0005
53	mae		53	mae	IL1403gene=mae (1203 kb forward) MAOX_BACST malate oxidoreductase (EC 1.1.1.38) EVIDENCE BY HOMOLOGY BIO06.07 Fermentation	244000000000	17	131	0.81	40475.8	5.21	L3227
54	rmlB		54	rmlB	IL1403gene=rmlB (200 kb forward) RMLB_STRMU dTDP-glucose 4,6-dehydratase EVIDENCE BY HOMOLOGY BIO08.06 Sugar-nucleotide biosynthesis and interconversions COMMENT=DTDP-L-RHAMNOSE BIOSYNTHESIS IN LIPOPOLYSACCHARIDE BIOSYNTHESIS PATHWAY	54300000000000	23	107	0.64	39461	5.25	L199221
55	ccpA		55	ccpA	IL1403gene=ccpA (1696 kb reverse) CCPA_STRMU catabolite control protein A EVIDENCE EXPERIMENTAL PMID:9922238 BIO09.03 LacI-family regulators	1.02e+16	28	121	0.59	36646.9	5.02	L0143
56	ywcC		56	ywcC	IL1403gene=ywcC (2229 kb forward) YBHE_ECOLI conserved hypothetical protein EVIDENCE BY HOMOLOGY BIO15.02 HYPOTHETICAL. Conserved COMMENT=37% identical to YkbG of B.subtilis	375000000000	17	130	0.65	37288	5.65	L11851
57	gapA		57	gapA	IL1403gene=gapA (554 kb forward) G3P_LACLA glyceraldehyde 3-phosphate dehydrogenase (EC 1.2.1.12) EVIDENCE EXPERIMENTAL PMID:7773380 BIO06.09 Glycolysis	42300000	11	150	0.37	36057.1	5.43	L0004
58	aroB		58	aroB	IL1403gene=aroB (1797 kb reverse) AROB_HELPY 3-dehydroquinate synthase (EC 4.6.1.3) EVIDENCE BY HOMOLOGY BIO01.02 Aromatic amino-acid family	4380000	9	150	0.37	39351.7	5.52	L0060
59	nifS		59	nifS	IL1403gene=nifS (1911 kb forward) NIFS_ANASP pyridoxal-phosphate dependent aminotransferase NifS EVIDENCE BY HOMOLOGY BIO06.05 ENERGY METABOLISM. Electron transport COMMENT Orthologous to YrvO of B.subtilis. Cysteine sulfinate desulfinase/cysteine desulfu	1600000000	13	150	0.49	41069.8	5.68	L111126
60	ypjH		60	ypjH	IL1403gene=ypjH (1598 kb reverse) YB67_SYNY3 oxidoreductase EVIDENCE BY HOMOLOGY BIO06.01 ENERGY METABOLISM. Aerobic COMMENT=similar to several glycerol dehydrogenases	565000000000	19	94	0.67	39039.8	5.25	L198485
61	pyrB		61	pyrB	IL1403gene=pyrB (1645 kb reverse) PYRB_LACPL aspartate carbamoyltransferase (EC 2.1.3.2) EVIDENCE BY HOMOLOGY BIO08.04 Pyrimidine ribonucleotide biosynthesis	3030000000	21	150	0.75	34558.5	5.44	L45002
62	yugC		62	yugC	IL1403gene=yugC (2068 kb reverse) YPRA_CORGL dehydrogenase EVIDENCE BY HOMOLOGY BIO06.01 ENERGY METABOLISM. Aerobic	8920000	13	150	0.49	36568.9	5.78	L51032
63	ptnAB		63	ptnAB	IL1403gene=ptnAB (1763 kb forward) PTNA_ECOLI mannose-specific PTS system component IIAB (EC 2.7.1.69) EVIDENCE BY HOMOLOGY BIO13.07 TRANSPORT AND BINDING PROTEINS. PTS system	225000000	18	149	0.54	35046.6	5.14	L1762179
64	gpdA		64	gpdA	IL1403gene=gpdA (1377 kb forward) GPDA_BACSU glycerol-3-phosphate dehydrogenase (EC 1.1.1.94) EVIDENCE BY HOMOLOGY BIO06.03 ENERGY METABOLISM. Anaerobic COMMENT=glycerol biosynthesis pathway	9800000000000	22	117	0.7	37144.5	5.36	L0016
65	ksgA		65	ksgA	IL1403gene=ksgA (689 kb forward) KSGA_BACSU kasugamycin dimethyltransferase EVIDENCE BY HOMOLOGY BIO12.06 tRNA modification COMMENT=SPECIFICALLY DIMETHYLATES TWO ADJACENT ADENOSINES IN THE LOOP OF A CONSERVED HAIRPIN NEAR THE 3'-END OF 16S RRNA IN THE 30S	6700000	14	150	0.42	33345	5.55	L0363
66	prsB		66	prsB	IL1403gene=prsB (1909 kb forward) KPRS_BACSU ribose-phosphate pyrophosphokinase (EC 2.7.6.1) EVIDENCE BY HOMOLOGY BIO08.05 Salvage of nucleosides and nucleotides COMMENT=used by de novo and the salvage pathway. There is another paralog prsA.	27300000000000	18	103	0.57	35246.4	5.23	L109335
67	pyrB		67	pyrB	IL1403gene=pyrB (1645 kb reverse) PYRB_LACPL aspartate carbamoyltransferase (EC 2.1.3.2) EVIDENCE BY HOMOLOGY BIO08.04 Pyrimidine ribonucleotide biosynthesis	1710000000000	22	150	0.71	34558.5	5.44	L45002
68	pyrB		68	pyrB	IL1403gene=pyrB (1645 kb reverse) PYRB_LACPL aspartate carbamoyltransferase (EC 2.1.3.2) EVIDENCE BY HOMOLOGY BIO08.04 Pyrimidine ribonucleotide biosynthesis	135000000000	20	119	0.64	34558.5	5.44	L45002
69	eraL		69	eraL	IL1403gene=eraL (355 kb forward) ERA_STRMU GTP-binding protein Era EVIDENCE BY HOMOLOGY BIO09.10 GTP-binding proteins	34500	10	100	0.35	34737.3	5.75	L0155
70	fmt		70	fmt	IL1403gene=fmt (1946 kb reverse) FMT_BACSU methyonyl-tRNA formyltransferase (EC 2.1.2.9) EVIDENCE BY HOMOLOGY BIO12.06 tRNA modification COMMENT=MODIFY THE FREE AMINO GROUP OF THE AMINOACYL MOIETY OF METHIONYL-TRNA(FMET)	123000000000	17	150	0.54	35080.8	5.35	L0362
71	pfk		71	pfk	IL1403gene=pfk (1371 kb reverse) K6PF_LACLA 6-phosphofructokinase (EC 2.7.1.11) EVIDENCE EXPERIMENTAL PMID:8478320 BIO06.09 Glycolysis	13800000000000	19	150	0.55	35805.8	5.56	L0002
72	pfk		72	pfk	IL1403gene=pfk (1371 kb reverse) K6PF_LACLA 6-phosphofructokinase (EC 2.7.1.11) EVIDENCE EXPERIMENTAL PMID:8478320 BIO06.09 Glycolysis	13800000000000	21	150	0.64	35805.8	5.56	L0002
73	menB		73	menB	IL1403gene=menB (735 kb reverse) MENB_BACSU dihydroxynaphthonic acid synthase (EC 4.1.3.36) EVIDENCE BY HOMOLOGY BIO02.05 Menaquinone and ubiquinone COMMENT=MENAQUINONE BIOSYNTHESIS	131000000	13	150	0.45	30880.5	5.36	L0171
74	rpsB		74	rpsB	IL1403gene=rpsB (2211 kb reverse) RS2_PEDAC 30S ribosomal protein S2 EVIDENCE BY HOMOLOGY BIO12.05 Ribosomal proteins: synthesis and modification COMMENT=BELONGS TO THE S2P FAMILY OF RIBOSOMAL PROTEINS	4550000	13	78	0.54	28538.9	5.01	L0379
75	yuiC		75	yuiC	IL1403gene=yuiC (2085 kb reverse) HYPOTHETICAL PROTEIN EVIDENCE BY HOMOLOGY BIO15.01 HYPOTHETICAL. General COMMENT=35% identical to YitL protein of B.subtilis	8720000	13	150	0.47	32312.9	5.63	L68401
76	yteA		76	yteA	IL1403gene=yteA (1941 kb reverse) DEGV_BACSU conserved hypothetical protein EVIDENCE BY HOMOLOGY BIO15.02 HYPOTHETICAL. Conserved COMMENT=there are four paralogs in L.lactis. 33% identical to YitS protein from Bacillus subtilis.	1510000000	14	150	0.53	31582.4	5.51	L123851
77	purR		77	purR	IL1403gene=purR (2351 kb reverse) PURR_BACSU regulator of purine biosynthetic genes EVIDENCE BY HOMOLOGY BIO09.01 REGULATORY FUNCTIONS. General	1320000000000	16	124	0.64	30361	5.36	L134453
78	murB		78	murB	IL1403gene=murB (1174 kb forward) MURB_BACSU UDP-N-acetylenolpyruvoylglucosamine reductase EVIDENCE BY HOMOLOGY BIO03.02 Murein sacculus and peptidoglycan COMMENT=probable division initiation regulatory protein	188000000	13	150	0.48	32098.1	5.54	L173881
79	scrK		79	scrK	IL1403gene=scrK (1518 kb reverse) SCRK_STRMU fructokinase (EC 2.7.1.4) EVIDENCE BY HOMOLOGY BIO06.12 ENERGY METABOLISM. Sugars COMMENT=61% identical to the sacK encoded fructokinase of Lactococcus lactis cremoris NZ9800	26200000	12	150	0.6	31268.8	5.25	L117718
80	thyA		80	thyA	IL1403gene=thyA (1583 kb reverse) TYSY_LACLA thymidylate synthase (2.1.1.45) EVIDENCE EXPERIMENTAL PMID:2117882 BIO08.04 Pyrimidine ribonucleotide biosynthesis	1990000000	12	124	0.47	32499.2	5.37	L182559
81	fbaA		81	fbaA	IL1403gene=fbaA (1963 kb reverse) ALF_MYCGE fructose-bisphosphate aldolase (EC 4.1.2.13) EVIDENCE BY HOMOLOGY BIO06.09 Glycolysis	38600000000	17	104	0.65	31989.7	5.04	L0009
82	ywcC		82	ywcC	IL1403gene=ywcC (2229 kb forward) YBHE_ECOLI conserved hypothetical protein EVIDENCE BY HOMOLOGY BIO15.02 HYPOTHETICAL. Conserved COMMENT=37% identical to YkbG of B.subtilis	1480000000	14	150	0.51	37288	5.65	L11851
83	proC		83	proC	IL1403gene=proC (1935 kb forward) PROC_ECOLI pyrroline-5-carboxylate reductase (EC 1.5.1.2) EVIDENCE BY HOMOLOGY BIO01.05 Glutamate family COMMENT=TERMINAL (THIRD) STEP IN PROLINE BIOSYNTHESIS PATHWAY	62700000	12	150	0.59	27972.2	5.64	L135991
84	dapB		84	dapB	IL1403gene=dapB (1604 kb reverse) DAPB_BACSU dihydrodipicolinate reductase (EC 1.3.1.26) EVIDENCE BY HOMOLOGY BIO01.03 Aspartate family COMMENT=SECOND STEP IN THE BIOSYNTHESIS OF DIAMINOPIMELATE AND LYSINE FROM ASPARTATE SEMIALDEHYDE	216000000	13	150	0.54	28491	5.67	L0094
85	fabG1		85	fabG1	IL1403gene=fabG1 (784 kb forward) FABG_BACSU 3-oxoacyl-acyl carrier protein reductase (EC 1.1.1.100) EVIDENCE BY HOMOLOGY BIO07.01 FATTY ACID AND PHOSPHOLIPID METABOLISM. General COMMENT=FIRST REDUCTION STEP IN THE FATTY ACID BIOSYNTHESIS PATHWAY	2380000	15	150	0.64	25598.7	5.72	L0185
86	yejH		86	yejH	IL1403gene=yejH (499 kb forward) DEGV_BACSU conserved hypothetical protein EVIDENCE BY HOMOLOGY BIO15.02 HYPOTHETICAL. Conserved COMMENT=there are four paralogs in L.lactis. 30% identical to DegV of B.subtilis.	218000000	13	150	0.54	31347.1	5.13	L98583
87	fabG1		87	fabG1	IL1403gene=fabG1 (784 kb forward) FABG_BACSU 3-oxoacyl-acyl carrier protein reductase (EC 1.1.1.100) EVIDENCE BY HOMOLOGY BIO07.01 FATTY ACID AND PHOSPHOLIPID METABOLISM. General COMMENT=FIRST REDUCTION STEP IN THE FATTY ACID BIOSYNTHESIS PATHWAY	91600000	15	150	0.63	25598.7	5.72	L0185
88	ylbE		88	ylbE	IL1403gene=ylbE (1119 kb forward) YC39_CYAPA oxidoreductase EVIDENCE BY HOMOLOGY BIO06.03 ENERGY METABOLISM. Anaerobic COMMENT=37% identical to YhfK of B.subtilis and to several hypothetical proteins	1070000	12	150	0.56	23125.6	5.25	L119013
89	llrC		89	llrC	IL1403gene=llrC (403 kb reverse) YYCF_BACSU two-component system regulator EVIDENCE EXPERIMENTAL PMID:10708382 BIO09.02 Two-component systems COMMENT=involved in acid stress resistance development.	60300000000000	25	126	0.85	26765.7	5.09	L0125
90	llrC		90	llrC	IL1403gene=llrC (403 kb reverse) YYCF_BACSU two-component system regulator EVIDENCE EXPERIMENTAL PMID:10708382 BIO09.02 Two-component systems COMMENT=involved in acid stress resistance development.	60300000000000	25	126	0.85	26765.7	5.09	L0125
91	fabG1		91	fabG1	IL1403gene=fabG1 (784 kb forward) FABG_BACSU 3-oxoacyl-acyl carrier protein reductase (EC 1.1.1.100) EVIDENCE BY HOMOLOGY BIO07.01 FATTY ACID AND PHOSPHOLIPID METABOLISM. General COMMENT=FIRST REDUCTION STEP IN THE FATTY ACID BIOSYNTHESIS PATHWAY	64100000000	16	150	0.62	25598.7	5.72	L0185
92	pmg		92	pmg	IL1403gene=pmg (332 kb forward) PMGY_ZYMMO PHOSPHOGLYCERATE MUTASE (EC 5.4.2.1) EVIDENCE BY HOMOLOGY BIO06.09 Glycolysis	365000000	13	92	0.61	26329.9	5.2	L0011
93	llrA		93	llrA	IL1403gene=llrA (1638 kb reverse) CZCR_ALCEU two-component system regulator EVIDENCE EXPERIMENTAL PMID:10708382 BIO09.02 Two-component systems COMMENT=involved in arginine metabolism regulation. Essential for acid stress resistance development.	246000000000	19	126	0.75	26684.5	5.32	L0131
94	ygdA		94	ygdA	IL1403gene=ygdA (632 kb forward) YVYD_BACSU HYPOTHETICAL PROTEIN EVIDENCE BY HOMOLOGY BIO15.01 HYPOTHETICAL.General	20700000	11	75	0.47	21283.1	5.21	L32389
95	pyrR		95	pyrR	IL1403gene=pyrR (1648 kb reverse) PYRR_BACCL pyrimidine operon regulator EVIDENCE BY HOMOLOGY BIO09.01 REGULATORY FUNCTIONS. General COMMENT=BINDS TO THE CONSERVED SEQUENCE IN THE PYR OPERON MRNA AND DISRUPTS THE ANTITERMINATOR, PERMITING TERMINATOR HAIRP	152000000000	17	77	0.68	19830.9	5.24	L0227
96	ybiE		96	ybiE	IL1403gene=ybiE (185 kb forward) YDGI_BACSU oxidoreductase EVIDENCE BY HOMOLOGY BIO06.01 ENERGY METABOLISM. Aerobic COMMENT=similar to different oxidoreductases	52200000	12	150	0.63	23260.6	5.62	L185517
97	deoD		97	deoD	IL1403gene=deoD (957 kb forward) DEOD_LACLC purine nucleoside phosphorylase (EC 2.4.2.1) EVIDENCE EXPERIMENTAL PMID:9226255 BIO08.05 Salvage of nucleosides and nucleotides	122000000000	14	75	0.67	25427.3	5.01	L156559
98	pyrE		98	pyrE	IL1403gene=pyrE (1080 kb forward) PYRE_BACSU orotate phosphoribosyltransferase (EC 2.4.2.10) EVIDENCE BY HOMOLOGY BIO08.04 Pyrimidine ribonucleotide biosynthesis COMMENT=FIFTH STEP IN PYRIMIDINE BIOSYNTHESIS. PARTIAL SIMILARITY WITH OTHER PHOSPHORIBOSYLTR	19900000000	16	150	0.87	22633	5.03	L80411
99	frr		99	frr	IL1403gene=frr (2071 kb reverse) RRF_HAEIN ribosome recycling factor EVIDENCE BY HOMOLOGY BIO12.07 Translation factors COMMENT=RESPONSIBLE FOR THE RELEASE OF RIBOSOMES FROM MESSENGER RNA AT THE TERMINATION OF PROTEIN BIOSYNTHESIS. MAY INCREASE THE EFFICIE	1120000	9	141	0.54	20748	5.64	L0367
100	ssbB		100	ssbB	IL1403gene=ssbB (2258 kb reverse) SSB_BACSU single-strand binding protein EVIDENCE BY HOMOLOGY BIO10.02 DNA replication, restriction, modification, recombination, and repair COMMENT=THIS PROTEIN IS INVOLVED IN DNA RECOMBINATION AND REPAIR	27800000	12	100	0.55	18304.2	5.17	L0302
101	fabZ1		101	fabZ1	IL1403gene=fabZ1 (560 kb reverse) FABZ_ECOLI hydroxymyristoyl-acyl carrier protein dehydratase EVIDENCE BY HOMOLOGY BIO07.01 FATTY ACID AND PHOSPHOLIPID METABOLISM	23600	11	150	0.61	16796.5	5.26	L160425
102	aspC		102	aspC	IL1403gene=aspC (162 kb forward) AAT_MYCTU aspartate aminotransferase EVIDENCE BY HOMOLOGY BIO01.03 AMINO-ACID BIOSYNTHESIS. Aspartate family	46900000000	19	150	0.41	45495.6	5.31	L162604
103	leuA		103	leuA	IL1403gene=leuA (1239 kb forward) LEU1_LACLA 2-isopropylmalate synthase (EC 4.1.3.12) EVIDENCE EXPERIMENTAL PMID:1400210 BIO01.04 Branched chain family COMMENT=probably a frameshift mutation in this gene	28900000000000	26	150	0.6	54721.6	5.26	L0073
104	pydA		104	pydA	IL1403gene=pydA (1593 kb reverse) PYDA_LACLC dihydroorotate dehydrogenase A (EC 1.3.3.1) EVIDENCE EXPERIMENTAL PMID:8021180 BIO08.04 Pyrimidine ribonucleotide biosynthesis COMMENT=FOURTH STEP IN PYRIMIDINE BIOSYNTHESIS.	1040	6	150	0.19	34231.6	5.19	L192589
105	fhs		105	fhs	IL1403gene=fhs (960 kb forward) FTHS_STRMU formyltetrahydrofolate synthetase (EC 6.3.4.3) EVIDENCE BY HOMOLOGY BIO02.02 Folic acid COMMENT=NECESSARY FOR THE BIOSYNTHESIS OF PURINES, THYMYDYLATE, METHIONINE, HISTIDINE, PANTOTHENATE, AND FORMYL TRNA-MET	165000000	17	150	0.4	59443.1	5.67	L159505
106	pyrG		106	pyrG	IL1403gene=pyrG (488 kb forward) PYRG_BACSU CTP synthetase EVIDENCE BY HOMOLOGY BIO08.04 Pyrimidine ribonucleotide biosynthesis COMMENT=98% identical to PyrG protein of Lactococcus lactis cremoris	238000	20	150	0.38	59552.4	5.5	L88252
107	carA		107	carA	IL1403gene=carA (1644 kb reverse) CARA_BACSU glutaminase of carbamoyl-phosphate synthase (EC 6.3.5.5) EVIDENCE BY HOMOLOGY BIO08.04 Pyrimidine ribonucleotide biosynthesis	33000	8	150	0.15	39658	5.22	L43866
108	ypjF		108	ypjF	IL1403gene=ypjF (1594 kb reverse) YULF_BACSU oxidoreductase EVIDENCE BY HOMOLOGY BIO06.01 ENERGY METABOLISM. Aerobic COMMENT=there are four paralogs in L.lactis	55400000	14	150	0.45	36603.4	5.31	L194226
109	gapA		109	gapA	IL1403gene=gapA (554 kb forward) G3P_LACLA glyceraldehyde 3-phosphate dehydrogenase (EC 1.2.1.12) EVIDENCE EXPERIMENTAL PMID:7773380 BIO06.09 Glycolysis	22800	11	150	0.42	36057.1	5.43	L0004
110	llrC		110	llrC	IL1403gene=llrC (403 kb reverse) YYCF_BACSU two-component system regulator EVIDENCE EXPERIMENTAL PMID:10708382 BIO09.02 Two-component systems COMMENT=involved in acid stress resistance development.	11100000	11	86	0.56	26765.7	5.09	L0125
111	xpt		111	xpt	IL1403gene=xpt (1159 kb forward) XPT_BACSU xanthine phosphoribosyltransferase (EC 2.4.2.-) EVIDENCE BY HOMOLOGY BIO08.05 Salvage of nucleosides and nucleotides	30200	12	150	0.72	21806.4	5.13	L159396
112	ispB		112	ispB	IL1403gene=ispB (1380 kb forward) GRC3_BACSU heptaprenyl diphosphate synthase component II (EC 2.5.1.30) EVIDENCE BY HOMOLOGY BIO02.05 Menaquinone and ubiquinone COMMENT=ubiquinone side chain synthesis, also involved in isoprenoid and carotenoid biosynthe	385	8	133	0.34	35676.1	5.47	L179531
113	pydB		113	pydB	IL1403gene=pydB (1383 kb reverse) PYDB_LACLC dihydroorotate dehydrogenase B (EC 1.3.3.1) EVIDENCE EXPERIMENTAL PMID:8759867 BIO08.04 Pyrimidine ribonucleotide biosynthesis COMMENT=FOURTH STEP IN PYRIMIDINE BIOSYNTHESIS.	34000	9	150	0.4	32916.6	5.22	L182555
114	pstB		114	pstB	IL1403gene=pstB (1772 kb reverse) PSTB_METJA phosphate ABC transporter ATP binding protein EVIDENCE BY HOMOLOGY BIO13.03 TRANSPORT AND BINDING PROTEINS. Anions COMMENT=There are 60 paralogs in L.lactis.	191000000	13	150	0.54	30245.4	5.25	L155408
115	serB		115	serB	IL1403gene=serB (595 kb forward) SERB_HAEIN phosphoserine phosphatase (EC 3.1.3.3) EVIDENCE BY HOMOLOGY BIO01.08 Serine family	8310000	12	150	0.55	23446.1	5.17	L0085
116	citC		116	citC	IL1403gene=citC (1206 kb forward) CITC_LEUMC acetate-SH-citrate lyase ligase (EC 6.2.1.22) EVIDENCE BY HOMOLOGY BIO06.13 TCA cycle	8070000	12	150	0.41	38667.4	5.58	L0038
117	ywcC		117	ywcC	IL1403gene=ywcC (2229 kb forward) YBHE_ECOLI conserved hypothetical protein EVIDENCE BY HOMOLOGY BIO15.02 HYPOTHETICAL. Conserved COMMENT=37% identical to YkbG of B.subtilis	375000000000	17	150	0.65	37288	5.65	L11851
118	yjgF		118	yjgF	IL1403gene=yjgF (969 kb forward) YECD_ECOLI conserved hypothetical protein EVIDENCE BY HOMOLOGY BIO15.02 HYPOTHETICAL. Conserved COMMENT=probably amidase, evidenced by COGnitor	31700	6	150	0.42	21535.7	5.37	L169230
119	ytdE		119	ytdE	IL1403gene=ytdE (1937 kb reverse) Y50L_SYNY3 HYPOTHETICAL PROTEIN EVIDENCE BY HOMOLOGY BIO15.01 HYPOTHETICAL. General COMMENT=41% identical to YlmF of B.subtilis	405000	11	150	0.41	21869.8	5.17	L119731
120
121	yahB		121	yahB	IL1403gene=yahB (79 kb forward) YD88_SYNY3 conserved hypothetical protein EVIDENCE BY HOMOLOGY BIO15.02 HYPOTHETICAL. Conserved COMMENT=there are six paralogs in L.lactis	129000	9	150	0.52	16635.3	4.96	L1010
122
123	menB		123	menB	IL1403gene=menB (735 kb reverse) MENB_BACSU dihydroxynaphthonic acid synthase (EC 4.1.3.36) EVIDENCE BY HOMOLOGY BIO02.05 Menaquinone and ubiquinone COMMENT=MENAQUINONE BIOSYNTHESIS	208000	9	150	0.34	30880.5	5.36	L0171
124	pdhA		124	pdhA	IL1403gene=pdhA (64 kb reverse) ODPA_BACST PDH E1 component alpha subunit (EC 1.2.4.1) EVIDENCE BY HOMOLOGY BIO06.11 Pyruvate dehydrogenase	547	7	150	0.24	41325.1	5.21	L0033
125	gpdA		125	gpdA	IL1403gene=gpdA (1377 kb forward) GPDA_BACSU glycerol-3-phosphate dehydrogenase (EC 1.1.1.94) EVIDENCE BY HOMOLOGY BIO06.03 ENERGY METABOLISM. Anaerobic COMMENT=glycerol biosynthesis pathway	1960000000000	19	150	0.66	37144.5	5.36	L0016
126	cmk		126	cmk	IL1403gene=cmk (1761 kb reverse) KCY_BACSU cytidine monophosphate kinase (EC 2.7.4.14) EVIDENCE BY HOMOLOGY BIO08.02 Nucleotide and nucleoside interconversions	16400000000	18	150	0.62	24548.4	5.22	L143791
127	rmaB		127	rmaB	IL1403gene=rmaB (714 kb forward) YYBA_BACSU transcriptional regulator EVIDENCE BY HOMOLOGY BIO09.08 MarR-family regulators COMMENT=belongs to the MarR family	54500	9	150	0.26	34399.3	5.65	L114370
128	rplB		128	rplB	IL1403gene=rplB (2151 kb reverse) RL2_BACSU 50S ribosomal protein L2 EVIDENCE BY HOMOLOGY BIO12.05 Ribosomal proteins: synthesis and modification COMMENT=THIS PROTEIN IS A PRIMARY 23S RRNA-BINDING PROTEIN. IT HAS PEPTIDYLTRANSFERASE ACTIVITY. BELONGS TO T	10700	13	150	0.51	29582.3	10.76	L0400
129	rplC		129	rplC	IL1403gene=rplC (2153 kb reverse) RL3_BACSU 50S ribosomal protein L3 EVIDENCE BY HOMOLOGY BIO12.05 Ribosomal proteins: synthesis and modification COMMENT=THIS PROTEIN BINDS DIRECTLY TO 23S RIBOSOMAL RNA AND MAY PARTICIPATE IN THE FORMATION OF THE PEPTIDYL	5560	6	150	0.39	21932.7	10.26	L0401
130	pstA		130	pstA	IL1403gene=pstA (1771 kb reverse) PSTB_METJA phosphate ABC transporter ATP binding protein EVIDENCE BY HOMOLOGY BIO13.03 TRANSPORT AND BINDING PROTEINS. Anions COMMENT=There are 60 paralogs in L.lactis.	14500000	11	136	0.42	28179.6	5.38	L154481
131	aroE		131	aroE	IL1403gene=aroE (1798 kb reverse) AROE_PSEAE shikimate 5-dehydrogenase (EC 1.1.1.25) EVIDENCE BY HOMOLOGY BIO01.02 Aromatic amino-acid family	625	9	150	0.39	31204.4	5.39	L0061
132	purR		132	purR	IL1403gene=purR (2351 kb reverse) PURR_BACSU regulator of purine biosynthetic genes EVIDENCE BY HOMOLOGY BIO09.01 REGULATORY FUNCTIONS. General	10200	8	150	0.5	30361	5.36	L134453
133	ssbB		133	ssbB	IL1403gene=ssbB (2258 kb reverse) SSB_BACSU single-strand binding protein EVIDENCE BY HOMOLOGY BIO10.02 DNA replication, restriction, modification, recombination, and repair COMMENT=THIS PROTEIN IS INVOLVED IN DNA RECOMBINATION AND REPAIR	848000	10	150	0.55	18304.2	5.17	L0302
134	yebB		134	yebB	IL1403gene=yebB (411 kb forward) YC08_SULSO HYPOTHETICAL PROTEIN EVIDENCE BY HOMOLOGY BIO14.05 OTHER COMMENT=putative carotenoid biosynthetic gene	1900000	12	150	0.44	38686.2	5.78	L11083
135	guaB		135	guaB	IL1403gene=guaB (221 kb forward) IMDH_STRPY IMP dehydrogenase (EC 1.1.1.205) EVIDENCE BY HOMOLOGY BIO08.03 Purine ribonucleotide biosynthesis	6.42e+19	39	141	0.75	52826.8	5.85	L21264
136			136
137	parC		137	parC	IL1403gene=parC (1012 kb forward) PARC_STAAU topoisomerase IV subunit B (EC 5.99.1.-) EVIDENCE BY HOMOLOGY BIO10.02 DNA replication, restriction, modification, recombination, and repair COMMENT=TOPOISOMERASE IV IS ESSENTIAL FOR CHROMOSOME SEGREGATION. IT	43100	14	150	0.15	92778.2	5.56	L0291
138	murE		138	murE	IL1403gene=murE (1854 kb forward) MURE_BACSU UDP-MurNac-tripeptide synthetase EVIDENCE BY HOMOLOGY BIO03.02 Murein sacculus and peptidoglycan COMMENT=DIAMINOPIMELIC ACID ADDING ENZYME, CELL WALL FORMATION	104000	8	74	0.21	53926.7	5.74	L53929
139	plsX		139	plsX	IL1403gene=plsX (71 kb reverse) PLSX_BACSU fatty acid/phospholipid synthesis protein EVIDENCE BY HOMOLOGY BIO07.01 FATTY ACID AND PHOSPHOLIPID METABOLISM. General COMMENT=exact biochemical function unknown	4220000000000	19	150	0.62	34786.2	5.59	L71174
140	rplB		140	rplB	IL1403gene=rplB (2151 kb reverse) RL2_BACSU 50S ribosomal protein L2 EVIDENCE BY HOMOLOGY BIO12.05 Ribosomal proteins: synthesis and modification COMMENT=THIS PROTEIN IS A PRIMARY 23S RRNA-BINDING PROTEIN. IT HAS PEPTIDYLTRANSFERASE ACTIVITY. BELONGS TO T	62500000000	21	150	0.71	29582.3	10.76	L0400
141	ywcC		141	ywcC	IL1403gene=ywcC (2229 kb forward) YBHE_ECOLI conserved hypothetical protein EVIDENCE BY HOMOLOGY BIO15.02 HYPOTHETICAL. Conserved COMMENT=37% identical to YkbG of B.subtilis	5780000000000	19	150	0.67	37288	5.65	L11851
142	rplC		142	rplC	IL1403gene=rplC (2153 kb reverse) RL3_BACSU 50S ribosomal protein L3 EVIDENCE BY HOMOLOGY BIO12.05 Ribosomal proteins: synthesis and modification COMMENT=THIS PROTEIN BINDS DIRECTLY TO 23S RIBOSOMAL RNA AND MAY PARTICIPATE IN THE FORMATION OF THE PEPTIDYL	14200	8	150	0.44	21932.7	10.26	L0401
143	rplC		143	rplC	IL1403gene=rplC (2153 kb reverse) RL3_BACSU 50S ribosomal protein L3 EVIDENCE BY HOMOLOGY BIO12.05 Ribosomal proteins: synthesis and modification COMMENT=THIS PROTEIN BINDS DIRECTLY TO 23S RIBOSOMAL RNA AND MAY PARTICIPATE IN THE FORMATION OF THE PEPTIDYL	2940000	11	133	0.48	21932.7	10.26	L0401
144	pyk	zwf	144	pyk	IL1403gene=pyk (1370 kb reverse) KPYK_LACLA pyruvate kinase (EC 2.7.1.40) EVIDENCE EXPERIMENTAL PMID:8478320 BIO06.09 Glycolysis	1.17e+19	30	150	0.57	54255.1	5.21	L0003	144	zwf	IL1403gene=zwf (2302 kb forward) G6PD_LEUME glucose-6-phosphate 1-dehydrogenase (EC 1.1.1.49) EVIDENCE BY HOMOLOGY BIO06.10 Pentose phosphate pathway COMMENT=FIRST STEP IN PENTOSE PHOSPHATE PATHWAY	2760000000	16	150	0.41	57829	5.18	L0044
145	murE		145	murE	IL1403gene=murE (1854 kb forward) MURE_BACSU UDP-MurNac-tripeptide synthetase EVIDENCE BY HOMOLOGY BIO03.02 Murein sacculus and peptidoglycan COMMENT=DIAMINOPIMELIC ACID ADDING ENZYME, CELL WALL FORMATION	2930000000	25	150	0.47	53926.7	5.74	L53929
146
147	carA		147	carA	IL1403gene=carA (1644 kb reverse) CARA_BACSU glutaminase of carbamoyl-phosphate synthase (EC 6.3.5.5) EVIDENCE BY HOMOLOGY BIO08.04 Pyrimidine ribonucleotide biosynthesis	566	7	150	0.15	39658	5.22	L43866
148	purK		148	purK	IL1403gene=purK (1551 kb reverse) PURK_BACSU phosphoribosylaminoimidazole carboxylase (EC 4.1.1.21) EVIDENCE EXPERIMENTAL PMID:9797284 BIO08.03 Purine ribonucleotide biosynthesis COMMENT=carbon dioxide-fixation chain. SIXTH STEP IN DE NOVO PURINE BIOSYNTH	249000000000	20	150	0.7	39159.7	5.15	L151330
149	prsB		149	prsB	IL1403gene=prsB (1909 kb forward) KPRS_BACSU ribose-phosphate pyrophosphokinase (EC 2.7.6.1) EVIDENCE BY HOMOLOGY BIO08.05 Salvage of nucleosides and nucleotides COMMENT=used by de novo and the salvage pathway. There is another paralog prsA.	2260	4	150	0.2	35246.4	5.23	L109335
150	prsB		150	prsB	IL1403gene=prsB (1909 kb forward) KPRS_BACSU ribose-phosphate pyrophosphokinase (EC 2.7.6.1) EVIDENCE BY HOMOLOGY BIO08.05 Salvage of nucleosides and nucleotides COMMENT=used by de novo and the salvage pathway. There is another paralog prsA.	276	5	150	0.21	35246.4	5.23	L109335

## Sheet: pH6-11
pH 6-11_Ref
Spot	gene	gene			score	nombre de peptide		recouvrement %	PM	PI
1	rplS		1	IL1403gene=rplS (897 kb direct) RL19_BACSU 50S ribosomal protein L19 EVIDENCE BY HOMOLOGY BIO12.05 Ribosomal proteins: synthesis and modification COMMENT=THIS PROTEIN IS LOCATED AT THE 30S-50S RIBOSOMAL SUBUNIT INTERFACE AND MAY PLAY A ROLE IN THE STRUCTU	727000	12	150	0.7	14405.8	10.56	L0415
2	optA	frdC	2	IL1403gene=optA (345 kb forward) OPPA_BACSU oligopeptide ABC transporter substrate binding protein EVIDENCE BY HOMOLOGY BIO13.02 TRANSPORT AND BINDING PROTEINS. Amino acids, peptides and amines	162000000	17	150	0.33	59698	8.53	L145267	2	IL1403gene=frdC (1138 kb forward) FRDA_SHEPU fumarate reductase flavoprotein subunit (EC 1.3.99.1) EVIDENCE BY HOMOLOGY BIO06.07 ENERGY METABOLISM. Fermentation	26300000	16	150	0.38	52853	8.77	L137630
3	guaC		3	IL1403gene=guaC (1158 kb forward) GUAC_ASCSU GMP reductase (EC 1.6.6.8) EVIDENCE BY HOMOLOGY BIO08.03 Purine ribonucleotide biosynthesis COMMENT=similar also to inosine-5'-monophosphate dehydrogenases. It maintains the intracellular balance of A and G nuc	21200000000000	21	150	0.66	35837.4	6.36	L158186
4	guaC		4	IL1403gene=guaC (1158 kb forward) GUAC_ASCSU GMP reductase (EC 1.6.6.8) EVIDENCE BY HOMOLOGY BIO08.03 Purine ribonucleotide biosynthesis COMMENT=similar also to inosine-5'-monophosphate dehydrogenases. It maintains the intracellular balance of A and G nuc	1.71e+17	26	150	0.67	35837.4	6.36	L158186
5	ybdD		5	IL1403gene=ybdD (133 kb forward) JAG_BACSU HYPOTHETICAL PROTEIN EVIDENCE BY HOMOLOGY BIO15.01 HYPOTHETICAL. General COMMENT=30% identical to spoIIIJ-associated protein Jag protein from differenr species	94300000000000	24	150	0.7	33748.3	6.26	L132712
6	rplB		6	IL1403gene=rplB (2151 kb reverse) RL2_BACSU 50S ribosomal protein L2 EVIDENCE BY HOMOLOGY BIO12.05 Ribosomal proteins: synthesis and modification COMMENT=THIS PROTEIN IS A PRIMARY 23S RRNA-BINDING PROTEIN. IT HAS PEPTIDYLTRANSFERASE ACTIVITY. BELONGS TO T	803000000000	20	150	0.69	29582.3	10.76	L0400
7	rplC	rpsD	7	IL1403gene=rplC (2153 kb reverse) RL3_BACSU 50S ribosomal protein L3 EVIDENCE BY HOMOLOGY BIO12.05 Ribosomal proteins: synthesis and modification COMMENT=THIS PROTEIN BINDS DIRECTLY TO 23S RIBOSOMAL RNA AND MAY PARTICIPATE IN THE FORMATION OF THE PEPTIDYL	68700	10	150	0.47	21932.7	10.26	L0401	7	IL1403gene=rpsD (284 kb forward) RS4_BACSU 30S ribosomal protein S4 EVIDENCE BY HOMOLOGY BIO12.05 Ribosomal proteins: synthesis and modification COMMENT=THIS PROTEIN BINDS DIRECTLY TO 16S RIBOSOMAL RNA. PROTEIN S4 IS ALSO A TRANSLATIONAL REPRESSOR PROTEIN	421	7	150	0.4	23164.7	10.07	L0381
8	rplA		8	IL1403gene=rplA (2062 kb reverse) RL1_BACST 50S ribosomal protein L1 EVIDENCE BY HOMOLOGY BIO12.05 Ribosomal proteins: synthesis and modification COMMENT=THIS PROTEIN BINDS DIRECTLY TO 23S RIBOSOMAL RNA AND IS LOCATED IN THE NEIGHBORHOOD OF THE SITE WHERE	43900000000	18	150	0.71	24049.9	9.33	L0399
9	upp		9	IL1403gene=upp (1976 kb reverse) UPP_LACLA uracil phosphoribosyltransferase (EC 2.4.2.9) EVIDENCE EXPERIMENTAL PMID:7961396 BIO08.05 Salvage of nucleosides and nucleotides	70500000000	20	150	0.71	23230.4	6.27	L175538
10	rpsC		10	IL1403gene=rpsC (2149 kb reverse) RS3_BACSU 30S ribosomal protein S3 EVIDENCE BY HOMOLOGY BIO12.05 Ribosomal proteins: synthesis and modification COMMENT=INVOLVED IN THE BINDING OF INITIATOR MET-TRNA. BELONGS TO THE S3P FAMILY OF RIBOSOMAL PROTEINS	845000000	16	89	0.7	24001.8	9.52	L0380
11	rpsD		11	IL1403gene=rpsD (284 kb forward) RS4_BACSU 30S ribosomal protein S4 EVIDENCE BY HOMOLOGY BIO12.05 Ribosomal proteins: synthesis and modification COMMENT=THIS PROTEIN BINDS DIRECTLY TO 16S RIBOSOMAL RNA. PROTEIN S4 IS ALSO A TRANSLATIONAL REPRESSOR PROTEIN	2710000000000	26	126	0.8	23164.7	10.07	L0381
12	yeiF		12	IL1403gene=yeiF (486 kb forward) YWLG_BACSU HYPOTHETICAL PROTEIN EVIDENCE BY HOMOLOGY BIO15.01 HYPOTHETICAL.General COMMENT=44% identical to YwlG protein from B.subtilis	65900	5	150	0.32	19451.6	6.26	L86338	12	IL1403gene=yeiF (486 kb forward) YWLG_BACSU HYPOTHETICAL PROTEIN EVIDENCE BY HOMOLOGY BIO15.01 HYPOTHETICAL.General COMMENT=44% identical to YwlG protein from B.subtilis	388000	8	73	0.63	19451.6 / 6.26
13	rplF		13	IL1403gene=rplF (2145 kb reverse) RL6_BACST 50S ribosomal protein L6 EVIDENCE BY HOMOLOGY BIO12.05 Ribosomal proteins: synthesis and modification COMMENT=THIS PROTEIN BINDS DIRECTLY TO 23S RIBOSOMAL RNA AND IS LOCATED AT THE AMINOACYL-TRNA BINDING SITE OF	45600000	13	122	0.66	19257.3	9.69	L0404
14	rplM	rplE	14	IL1403gene=rplM (2347 kb reverse) RL13_STACA 50S ribosomal protein L13 EVIDENCE BY HOMOLOGY BIO12.05 Ribosomal proteins: synthesis and modification COMMENT=THIS PROTEIN IS ONE OF THE EARLY ASSEMBLY PROTEINS OF THE 50S RIBOSOMAL SUBUNIT. BELONGS TO THE L13	13700000000	15	150	0.78	16194.9	9.82	L0409	14	IL1403gene=rplE (2147 kb reverse) RL5_BACST 50S ribosomal protein L5 EVIDENCE BY HOMOLOGY BIO12.05 Ribosomal proteins: synthesis and modification COMMENT=THIS IS ONE OF 3 PROTEINS THAT MEDIATE THE ATTACHMENT OF THE 5S RNA INTO THE LARGE RIBOSOMAL SUBUNIT.	171000000	17	150	0.79	20006.4	9.22	L0403
15	rplM	rplE	15	IL1403gene=rplM (2347 kb reverse) RL13_STACA 50S ribosomal protein L13 EVIDENCE BY HOMOLOGY BIO12.05 Ribosomal proteins: synthesis and modification COMMENT=THIS PROTEIN IS ONE OF THE EARLY ASSEMBLY PROTEINS OF THE 50S RIBOSOMAL SUBUNIT. BELONGS TO THE L13	5700000000	14	150	0.78	16194.9	9.82	L0409	15	IL1403gene=rplE (2147 kb reverse) RL5_BACST 50S ribosomal protein L5 EVIDENCE BY HOMOLOGY BIO12.05 Ribosomal proteins: synthesis and modification COMMENT=THIS IS ONE OF 3 PROTEINS THAT MEDIATE THE ATTACHMENT OF THE 5S RNA INTO THE LARGE RIBOSOMAL SUBUNIT.	9340000	14	150	0.59	20006.4	9.22	L0403
16	rpsE		16	IL1403gene=rpsE (2144 kb reverse) RS5_BACSU 30S ribosomal protein S5 EVIDENCE BY HOMOLOGY BIO12.05 Ribosomal proteins: synthesis and modification COMMENT=PROTEIN S5 IS IMPORTANT IN THE ASSEMBLY AND FUNCTION OF THE 30S RIBOSOMAL SUBUNIT. BELONGS TO THE S5P	135000	12	148	0.59	17595.4	10.2	L0382
17	rpsG		17	IL1403gene=rpsG (2355 kb reverse) RS7_BACSU 30S ribosomal protein S7 EVIDENCE BY HOMOLOGY BIO12.05 Ribosomal proteins: synthesis and modification COMMENT=PROTEIN S7 BINDS SPECIFICALLY TO PART OF THE 3' END OF 16S RIBOSOMAL RNA. BELONGS TO THE S7P FAMILY O	9270000	15	75	0.67	17683.5	10.35	L0384
18	rplI		18	IL1403gene=rplI (753 kb forward) RL9_BACSU 50S ribosomal protein L9 EVIDENCE BY HOMOLOGY BIO12.05 Ribosomal proteins: synthesis and modification COMMENT=BINDS TO THE 23S RRNA. BELONGS TO THE L9P FAMILY OF RIBOSOMAL PROTEINS.	192000	12	150	0.59	16375.4	9.65	L0406
19	rplQ		19	IL1403gene=rplQ (2135 kb reverse) RL17_BACSU 50S ribosomal protein L17 EVIDENCE BY HOMOLOGY BIO12.05 Ribosomal proteins: synthesis and modification COMMENT=BELONGS TO THE L17P FAMILY OF RIBOSOMAL PROTEINS.	3940	7	30	0.52	14255.5	10.05	L0413
20	rplQ		20	IL1403gene=rplQ (2135 kb reverse) RL17_BACSU 50S ribosomal protein L17 EVIDENCE BY HOMOLOGY BIO12.05 Ribosomal proteins: synthesis and modification COMMENT=BELONGS TO THE L17P FAMILY OF RIBOSOMAL PROTEINS.	3940	7	59	0.52	14255.5	10.05	L0413
21			21	?
22	rplV		22	IL1403gene=rplV (2150 kb forward) RL22_BACSU 50S ribosomal protein L22 EVIDENCE BY HOMOLOGY BIO12.05 Ribosomal proteins: synthesis and modification COMMENT=THIS PROTEIN BINDS SPECIFICALLY TO 23S RRNA; ITS BINDING IS STIMULATED BY OTHER RIBOSOMAL PROTEINS,	271000	9	150	0.62	12469.6	10.38	L0418
23	rpsH		23	IL1403gene=rpsH (2145 kb reverse) RS8_BACSU 30S ribosomal protein S8 EVIDENCE BY HOMOLOGY BIO12.05 Ribosomal proteins: synthesis and modification COMMENT=BINDS DIRECTLY TO THE CENTRAL DOMAIN OF 16S RIBOSOMAL RNA. BELONGS TO THE S8P FAMILY OF RIBOSOMAL PRO	2970	10	150	0.6	14685.2	9.55	L0385
24	ytgE		24	IL1403gene=ytgE (1966 kb reverse) UNKNOWN PROTEIN EVIDENCE BY GENEMARK BIO16.01 Unknown	124	7	112	pas retrouvé	13434.5	6.27	L149295
25	rplS		25	IL1403gene=rplS (897 kb direct) RL19_BACSU 50S ribosomal protein L19 EVIDENCE BY HOMOLOGY BIO12.05 Ribosomal proteins: synthesis and modification COMMENT=THIS PROTEIN IS LOCATED AT THE 30S-50S RIBOSOMAL SUBUNIT INTERFACE AND MAY PLAY A ROLE IN THE STRUCTU	603000	11	150	0.64	14405.8	10.56	L0415
26	rplK		26	IL1403gene=rplK (2063 kb reverse) RL11_BACSU 50S ribosomal protein L11 EVIDENCE BY HOMOLOGY BIO12.05 Ribosomal proteins: synthesis and modification COMMENT=THIS PROTEIN BINDS DIRECTLY TO 23S RIBOSOMAL RNA. BELONGS TO THE L11P FAMILY OF RIBOSOMAL PROTEINS.	75400	6	150	0.4	14673.3	9.49	L0408
27	rplN		27	IL1403gene=rplN (2148 kb reverse) RL14_BACSU 50S ribosomal protein L14 EVIDENCE BY HOMOLOGY BIO12.05 Ribosomal proteins: synthesis and modification COMMENT=THIS PROTEIN BINDS DIRECTLY TO 23S RIBOSOMAL RNA. BELONGS TO THE L14P FAMILY OF RIBOSOMAL PROTEINS.	54100	10	150	0.51	12922.1	10.11	L0410
28	rpsQ		28	IL1403gene=rpsQ (2148 kb reverse) RS17_BACSU 30S ribosomal protein S17 EVIDENCE BY HOMOLOGY BIO12.05 Ribosomal proteins: synthesis and modification COMMENT=PROTEIN S17 BINDS SPECIFICALLY TO THE 5' END OF 16S RIBOSOMAL RNA. BELONGS TO THE S17P FAMILY OF RI	1190	7	150	0.42	10143.8	9.88	L0394
29	rplK		29	IL1403gene=rplK (2063 kb reverse) RL11_BACSU 50S ribosomal protein L11 EVIDENCE BY HOMOLOGY BIO12.05 Ribosomal proteins: synthesis and modification COMMENT=THIS PROTEIN BINDS DIRECTLY TO 23S RIBOSOMAL RNA. BELONGS TO THE L11P FAMILY OF RIBOSOMAL PROTEINS.	75400	6	150	0.4	14673.3	9.49	L0408
30	rplW		30	IL1403gene=rplW (2152 kb reverse) RL23_BACSU 50S ribosomal protein L23 EVIDENCE BY HOMOLOGY BIO12.05 Ribosomal proteins: synthesis and modification COMMENT=BINDS TO A SPECIFIC REGION ON THE 23S RRNA. BELONGS TO THE L23P FAMILY OF RIBOSOMAL PROTEINS.	9020000	11	150	0.75	10743.6	9.45	L0419
31	rpsQ	rplX	31	IL1403gene=rpsQ (2148 kb reverse) RS17_BACSU 30S ribosomal protein S17 EVIDENCE BY HOMOLOGY BIO12.05 Ribosomal proteins: synthesis and modification COMMENT=PROTEIN S17 BINDS SPECIFICALLY TO THE 5' END OF 16S RIBOSOMAL RNA. BELONGS TO THE S17P FAMILY OF RI	396	6	150	0.42	10143.8	9.88	L0394	31	IL1403gene=rplX (2148 kb reverse) RL24_BACST 50S ribosomal protein L24 EVIDENCE BY HOMOLOGY BIO12.05 Ribosomal proteins: synthesis and modification COMMENT=THIS PROTEIN IS FOUND IN THE RIBONUCLEOPROTEIN CORE AND IS INVOLVED IN THE EARLY ASSEMBLY OF THE 50	169	6	150	0.43	10876.8	9.84	L0420
32	rpsS	rplR	32	IL1403gene=rpsS (2150 kb reverse) RS19_BACST 30S ribosomal protein S19 EVIDENCE BY HOMOLOGY BIO12.05 Ribosomal proteins: synthesis and modification COMMENT=FORMS A COMPLEX WITH S13 THAT BINDS STRONGLY TO THE 16S RIBOSOMAL RNA. BELONGS TO THE S19P FAMILY O	728000	11	100	0.73	10570.3	10.19	L0396	32	IL1403gene=rplR (2144 kb reverse) RL18_BACSU 50S ribosomal protein L18 EVIDENCE BY HOMOLOGY BIO12.05 Ribosomal proteins: synthesis and modification COMMENT=THIS IS ONE OF 3 PROTEINS THAT MEDIATE THE ATTACHMENT OF THE 5S RNA INTO THE LARGE RIBOSOMAL SUBUNI	75200	9	107	0.68	12358.1	10.11	L0414
33	rpsS		33	IL1403gene=rpsS (2150 kb reverse) RS19_BACST 30S ribosomal protein S19 EVIDENCE BY HOMOLOGY BIO12.05 Ribosomal proteins: synthesis and modification COMMENT=FORMS A COMPLEX WITH S13 THAT BINDS STRONGLY TO THE 16S RIBOSOMAL RNA. BELONGS TO THE S19P FAMILY O	7080	6	107	0.64	10570.3	10.19	L0396
34	rpsS		34	IL1403gene=rpsS (2150 kb reverse) RS19_BACST 30S ribosomal protein S19 EVIDENCE BY HOMOLOGY BIO12.05 Ribosomal proteins: synthesis and modification COMMENT=FORMS A COMPLEX WITH S13 THAT BINDS STRONGLY TO THE 16S RIBOSOMAL RNA. BELONGS TO THE S19P FAMILY O	99100000	15	150	0.75	10570.3	10.19	L0396
35	rpsJ		35	IL1403gene=rpsJ (2153 kb reverse) RS10_STRMU 30S ribosomal protein S10 EVIDENCE BY HOMOLOGY BIO12.05 Ribosomal proteins: synthesis and modification COMMENT=THIS PROTEIN IS INVOLVED IN THE BINDING OF TRNA TO THE RIBOSOMES. BELONGS TO THE S10P FAMILY OF RIB	5070	8	96	0.5	11741.8	9.74	L0387
36	rpsP	rpsO	36	IL1403gene=rpsP (1610 kb reverse) RS16_BACSU 30S ribosomal protein S16 EVIDENCE BY HOMOLOGY BIO12.05 Ribosomal proteins: synthesis and modification COMMENT=BELONGS TO THE S16P FAMILY OF RIBOSOMAL PROTEINS.	2690	4	29	0.43	10281	10.11	L0393	36	IL1403gene=rpsO (1938 kb reverse) RS15_BACSU 30S ribosomal protein S15 EVIDENCE BY HOMOLOGY BIO12.05 Ribosomal proteins: synthesis and modification COMMENT=ONE OF THE 16S RIBOSOMAL RNA BINDING PROTEINS. FUNCTION AT EARLY STEPS IN RIBOSOME ASSEMBLY. BELONG	350	6	29	0.6	10343	10.18	L0392
37	rpmE		37	IL1403gene=rpmE (1640 kb reverse) RL31_BACSU 50S ribosomal protein L31 EVIDENCE BY HOMOLOGY BIO12.05 Ribosomal proteins: synthesis and modification COMMENT=BELONGS TO THE L31P FAMILY OF RIBOSOMAL PROTEINS.	579000	9	49	0.77	9336.5	9.3	L0425
38	hslA		38	IL1403gene=hslA (502 kb forward) DBH_STRTR HU like DNA-binding protein EVIDENCE BY HOMOLOGY BIO10.02 DNA replication, restriction, modification, recombination, and repair	26000	6	95	0.6	9676.2	9.52	L102317
39	rpsT		39	IL1403gene=rpsT (1797 kb forward) RS20_BACSU 30S ribosomal protein S20 EVIDENCE BY HOMOLOGY BIO12.05 Ribosomal proteins: synthesis and modification COMMENT=THIS PROTEIN BINDS DIRECTLY TO 16S RIBOSOMAL RNA. BELONGS TO THE S20P FAMILY OF RIBOSOMAL PROTEINS.	108	3	68	0.28	8352.7	10.45	L0397
40	rpmC		40	IL1403gene=rpmC (2149 kb reverse) RL29_BACSU 50S ribosomal protein L29 EVIDENCE BY HOMOLOGY BIO12.05 Ribosomal proteins: synthesis and modification COMMENT=BELONGS TO THE L29P FAMILY OF RIBOSOMAL PROTEINS.	154	4	150	0.37	7859.2	9.39	L0423
