# Supplementary material for: Investigation of the adaptation of Lactococcus lactis to isoleucine starvation integrating dynamic transcriptome and proteome information
Source: Microb Cell Fact. 2011 Aug 30;10(Suppl 1):S18. doi: 10.1186/1475-2859-10-S1-S18 (PMC3236307; doi:10.1186/1475-2859-10-S1-S18)
Supplement: Additional file 2 — Table S2 [file 1475-2859-10-S1-S18-S2.xls]

## Sheet: table S2
protein	exponential phase		20 min starvation		1.34 h starvation		3 h starvation
	mean	standard deviation (%)	mean	standard deviation (%)	mean	standard deviation (%)	mean	standard deviation (%)
ACCA	0.000884152	45.6054	0.00098985	67.6411	0.000844772	48.0896	0.000825611	28.5377
ACCC	0.00123628	11.141	0.00180233	23.5246	0.00190117	11.4097	0.00163439	32.4841
ACKA1	0.00180993	24.357	0.00172069	12.3825	0.00218963	38.121	0.00223232	13.0083
ACKA2	0.000598124	23.7143	0.000620341	55.2705	0.000603387	48.9912	0.00128299	53.6497
ADHE	0.0060926	100.238	0.013154	41.0486	0.00552184	102.108	0.00283585	106.356
ADK	0.0020695	24.4734	0.0020365	21.2301	0.00265171	4.61359	0.00228826	16.3224
AHPC	0.00352788	18.9814	0.00480131	29.0254	0.00509122	21.7397	0.00574631	24.6439
ALS	0.00536926	12.3732	0.00507634	24.7722	0.00475408	34.8057	0.00462044	53.4623
ARAT	0.000290207	42.2913	0.000397992	4.00925	0.000317264	74.4436	0.000387512	75.0862
ARGS	0.00302724	65.3649	0.00259503	64.8968	0.00260526	112.814	0.00337379	49.9527
ARGS	0.0227515	3.57755	0.0190687	7.97291	0.0198074	7.30676	0.0170869	38.6266
AROH	0.00238955	8.87538	0.00295329	22.2726	0.00242072	27.4251	0.002304	38.287
ASPS	0.00400412	10.6795	0.00383908	18.6626	0.00322757	59.4987	0.00389563	18.2898
BCAT	0.00623189	10.8901	0.00600691	7.39527	0.0071493	8.77087	0.00800622	12.9853
CCPA	0.00464979	24.3326	0.00399214	28.3166	0.00416068	6.0889	0.00490716	42.0167
CCPA	0.0180865	1.48401	0.014255	4.98445	0.0153177	18.4603	0.017284	8.44695
CFA	0.00111759	65.1317	0.00198992	36.9442	0.00172495	48.6154	0.00168361	39.2155
CITE	0.00771505	18.2996	0.0066621	14.4808	0.00687076	23.8624	0.00647024	35.9448
CITF	0.00393035	55.4111	0.00391163	12.2206	0.00357251	55.1334	0.00460967	5.89996
CLPB	0.00182877	9.60658	0.00226604	22.0403	0.00221569	58.9972	0.00256578	25.1305
CLPE	0.000347016	28.8384	0.00108561	37.303	0.000947021	87.0513	0.000494379	12.3249
CODY	0.00346739	28.2688	0.00417741	19.9421	0.00438597	15.2243	0.00433393	14.5238
CPSM	0.000442923	57.3348	0.000892568	33.5507	0.000984424	5.9468	0.00113836	9.60493
CSPE	0.0067417	8.50957	0.0039622	30.6645	0.0048616	23.3447	0.00620813	9.2018
DDL	0.00156184	58.502	0.00165547	44.4084	0.00150606	37.856	0.00165284	25.7955
DEF	0.000187025	35.863	0.000223164	10.492	0.000309307	43.3232	0.000510898	69.1734
DEOD	0.0045596	2.50835	0.00467227	21.0787	0.00503301	11.7042	0.00521525	22.9277
DEOD	0.0154093	13.6088	0.0110354	32.2169	0.0105694	42.4339	0.00903538	29.6617
DNAA	0.000203642	23.4157	0.000574748	46.2158	0.000467579	52.4903	0.000325042	78.587
DNAK	0.0294593	7.13844	0.030537	21.4431	0.0311935	25.4991	0.0288662	6.47016
DNAN	0.00412353	8.50939	0.00360836	29.2526	0.00344785	41.8015	0.00420484	13.3357
DNAN	0.00955209	17.0536	0.00909556	15.5501	0.00865914	20.8163	0.0106102	33.5959
DPSA	0.025306	9.96732	0.0295635	20.9367	0.0320716	20.2082	0.0335781	19.0196
DXSB	0.000253142	29.5635	0.00028373	6.21287	0.000272453	44.9089	0.000337593	54.5859
ENOA	0.0520301	6.63401	0.0422214	15.7086	0.0382684	6.7103	0.0345549	21.9632
FABD	0.0021472	29.851	0.00197313	10.4163	0.00239988	3.90715	0.00237349	11.3395
FABF	0.00241072	12.1905	0.00289607	34.0877	0.00326034	13.1244	0.00287616	27.8438
FABG1	0.0102212	60.1225	0.00828767	51.0461	0.00449805	55.5996	0.00450521	45.092
FABH	0.00026592	28.8299	0.000243057	49.7363	0.000396027	69.769	0.000281954	65.6135
FABZ1	0.00953387	47.0507	0.00614634	61.1292	0.00508654	37.9448	0.00962435	8.68406
FBAA	0.0392788	8.01043	0.0375803	17.5188	0.0394611	15.2879	0.0393931	14.2458
FBAA	0.0916692	29.8225	0.0725157	20.7082	0.0742738	11.492	0.077116	18.7906
FMT	0.000352434	61.254	0.000561657	57.331	0.000777929	56.3615	0.000922011	50.6983
FOLP	0.000380388	69.388	0.000306865	55.6745	0.000369721	63.1407	0.000432115	42.9325
FRR	0.0103162	8.84626	0.00784969	13.846	0.00679052	30.762	0.00916524	5.60574
FTSA	0.00208844	14.9087	0.00265515	14.9084	0.00234985	35.8097	0.00240079	25.9307
FTSZ	0.00161337	39.6551	0.00561461	69.0114	0.00682973	77.2404	0.0035697	71.7541
FUSA	0.0311886	21.7413	0.0354428	20.0445	0.028134	24.0739	0.0243426	21.1504
GALE	0.00026321	34.7105	0.00026966	55.8178	0.000467856	71.0665	0.000437933	42.0271
GAPA	0.00115765	19.8803	0.000976785	45.3295	0.00153331	61.0147	0.000861055	31.4757
GAPB	0.0364922	17.6201	0.0403029	25.4769	0.0288846	11.6665	0.0271515	11.5747
GAPB	0.261755	3.55372	0.258011	21.8718	0.253393	7.7741	0.250944	6.26259
GATA	0.00675086	16.5575	0.00661802	12.7362	0.00752509	17.4996	0.00692785	10.1176
GATB	0.00217049	32.0389	0.00186879	42.6019	0.00170159	32.7593	0.00171979	17.6195
GLK	0.00065858	45.0682	0.0004751	91.9048	0.000823369	59.9695	0.000872554	71.9057
GLMS	0.00124057	45.8179	0.00108816	27.1987	0.00120144	27.1422	0.00125058	41.1407
GLMU	0.00210132	22.6642	0.00640691	23.9018	0.00254942	48.4865	0.00200222	51.9439
GLNQ	0.000227479	24.1657	0.000233049	33.2814	0.000409374	50.0256	0.000499436	95.5153
GLTD	0.000661518	37.0683	0.00096808	74.7383	0.00145527	57.2718	0.00130476	111.028
GLTX	0.00104967	22.8532	0.00243008	17.6827	0.00101659	63.8928	0.00157319	23.5582
GLYA	0.00116659	27.835	0.00189995	69.6009	0.00301761	17.8961	0.00245161	13.2799
GLYT	0.000963563	35.9166	0.000961764	19.5763	0.000850951	65.4178	0.000782062	12.5945
GMK	0.00139654	30.4844	0.00104503	46.0477	0.00131873	39.1611	0.00170515	36.695
GPDA	0.000796103	27.8818	0.00146956	68.7886	0.00232703	30.9999	0.00184908	44.9232
GREA	0.00268842	19.3892	0.00183679	32.7751	0.00222843	22.3524	0.00297549	19.0639
GROEL	0.010282	20.0535	0.012788	24.2707	0.0122826	21.5202	0.0113259	15.4519
GRPE	0.00529271	15.09	0.00266888	30.0092	0.00356183	17.496	0.00258559	13.6165
GUAA	0.00485759	14.0531	0.00429844	17.9315	0.00488414	13.889	0.00471609	12.8416
HMCM	0.00114744	29.4782	0.00129281	12.0652	0.00134316	19.7791	0.00140471	7.33232
HOM	0.000293492	11.9318	0.000410765	11.1654	0.000445201	62.4168	0.000581504	33.5185
HPT	0.00150583	23.1326	0.00117707	34.0271	0.00148799	24.6036	0.00187905	10.534
HSLA	0.0794432	9.09403	0.0997494	14.1872	0.0970652	11.4795	0.107335	10.2749
ILVD	0.000761668	43.2552	0.0019511	20.6756	0.00296492	50.543	0.00361152	27.3454
LDH	0.0292708	2.14872	0.0308829	15.4403	0.031013	13.5825	0.03337	19.1769
LEUC	0.000371561	16.1189	0.000929753	42.6615	0.00131086	53.896	0.000819883	68.6715
LEUS	0.00271482	28.9613	0.00257843	32.8274	0.00239079	84.472	0.00297167	32.0912
LIGA	0.000188503	61.1127	0.000211945	47.9381	0.00017275	62.7856	0.00014975	25.3261
LLRA	0.000657758	25.3433	0.00128256	73.4975	0.00139518	65.9378	0.00169487	25.1449
LLRC	0.00703772	6.37834	0.00682568	12.8546	0.00601024	18.8221	0.0064009	13.5329
LLRC	0.0329402	7.75286	0.032874	17.7609	0.031378	31.4027	0.0474363	4.51932
LPLL	0.000500952	9.23947	0.000460338	25.7786	0.000453936	21.0462	0.000546548	14.6139
LYSA	0.00216062	31.7866	0.00332155	47.9265	0.00446679	23.8647	0.00400308	51.4736
LYSS	0.00264015	59.4588	0.00392685	38.3809	0.00328185	57.964	0.00338954	20.3534
MAE	0.00336035	8.57072	0.0042599	30.091	0.00338226	27.6818	0.00296201	52.4163
MAE	0.00612277	22.8256	0.00643029	50.2979	0.00632556	33.5403	0.00613131	49.1042
MENB	0.000675813	60.5013	0.000417975	56.5249	0.000518888	23.5247	0.00181381	100.547
MEND	0.000827964	69.1009	0.000807738	46.9796	0.000265671	17.1648	0.000301075	73.8953
METK	0.000568059	14.8476	0.000720172	27.9637	0.000940146	12.3942	0.00102951	32.2245
METS	0.000929127	60.8198	0.00072449	37.3588	0.000676084	95.9495	0.000658288	16.0281
MURC	0.00129944	46.5382	0.0010701	46.8315	0.000934098	100.356	0.00132506	61.0482
MURC	0.00839365	36.2065	0.00572851	24.1467	0.00582983	16.2388	0.00460178	40.0526
MURD	0.000812747	23.671	0.000678806	12.8769	0.000646686	35.1349	0.000671912	43.7911
MURF	0.000331581	31.8529	0.000799858	43.3478	0.00091344	67.7148	0.000607554	43.4927
NADE	0.0014389	14.3145	0.00167988	12.533	0.00162605	6.38213	0.00167263	3.41082
NAGB	0.000303129	76.7862	0.000329891	93.3878	0.000480021	57.3883	0.00064534	9.07268
NIFS	0.00110337	83.5637	0.00108863	48.3883	0.000554259	71.0809	0.000577602	47.1755
NUSA	0.00449818	17.6459	0.0041389	25.1374	0.00470488	31.2996	0.0050126	37.6907
PCRA	0.00129678	33.521	0.00135645	49.7792	0.000825191	49.574	0.000330419	61.9981
PDHA	0.000718093	49.9484	0.000667835	21.7773	0.000738024	44.3858	0.00106911	51.4157
PDHA	0.00433991	13.8893	0.00431172	8.70182	0.00434356	26.8397	0.00562839	40.0136
PDHB	0.00118762	38.9936	0.0013856	23.0852	0.0020192	57.7537	0.00195419	22.5144
PDHD	0.00231912	19.5619	0.00282061	5.39165	0.00286539	8.82011	0.00331266	17.5465
PDP	0.000345082	28.3869	0.00035008	14.2222	0.000445059	16.7662	0.000470226	16.156
PEPC	0.00114215	53.7868	0.00147975	39.1159	0.00197982	41.4617	0.00191072	56.7875
PEPDB	0.00441087	19.3366	0.00436529	12.9721	0.00473926	22.4469	0.0051058	9.53687
PEPM	0.000895784	51.8228	0.000754436	70.795	0.000930059	49.2948	0.000704299	105.544
PEPN	0.00574356	42.012	0.0031835	44.1829	0.00573934	28.7144	0.00316418	42.2973
PEPO	0.00283977	16.4791	0.00389471	12.1233	0.0044974	18.9349	0.00505966	4.44415
PEPP	0.000211678	80.755	0.000227755	86.3649	0.000396306	61.9115	0.000472913	8.53291
PEPQ	0.00292358	20.9482	0.00274352	34.0396	0.0030991	27.4221	0.00318718	29.9464
PEPT	0.00925454	22.7468	0.0100373	4.57071	0.0103848	23.7838	0.0111554	4.80835
PEPV	0.0046326	10.7538	0.00393623	28.6606	0.00407894	2.48784	0.00410235	13.2705
PFK	0.0187393	11.9138	0.0174103	4.17359	0.0172564	10.5533	0.0132065	29.2216
PFL	0.0011313	17.3672	0.00124403	15.0894	0.00110237	55.0716	0.00086724	19.1285
PGIA	0.011832	12.0728	0.0120875	14.4413	0.0113407	8.66406	0.0129332	20.8193
PGK	0.0246331	14.2987	0.0267452	23.694	0.0303506	27.2177	0.0299209	26.8325
PHET	0.00155049	42.0515	0.00223088	43.4821	0.00172738	51.677	0.00152445	17.4364
PMG	0.00974744	34.0234	0.00905892	38.2626	0.0106752	30.9737	0.0120961	34.7946
PMG	0.0254288	10.0379	0.0241435	18.6252	0.0304831	39.6197	0.0228996	22.5555
PNPA	0.00320782	26.9459	0.00374034	28.2703	0.00212845	92.636	0.00211436	42.5623
PPIB	0.00195108	25.2028	0.000962679	50.3529	0.00121006	59.7516	0.00210782	16.3648
PPPL	0.00143781	44.4255	0.00115512	20.8748	0.0010601	14.4064	0.000776923	52.1015
PRFA	0.00141365	25.1045	0.00174231	23.0763	0.00128118	6.33981	0.0012308	21.3615
PRFC	0.000713667	19.3721	0.000795293	15.812	0.000711711	73.6041	0.000825199	27.2086
PROS	0.00284758	15.1515	0.00302046	20.1722	0.00326122	57.5983	0.00290187	31.0325
PRSB	0.00325326	38.0681	0.00419524	58.5928	0.00484166	41.335	0.00584043	23.4747
PTNAB	0.0152209	17.3519	0.0142814	22.5006	0.0133549	18.023	0.013789	14.8691
PTNAB	0.022496	9.75692	0.0146066	13.4113	0.0169378	32.0788	0.0155677	35.1583
PTSH	0.0149375	22.2514	0.0116847	11.4604	0.0158633	21.6482	0.0191569	7.09313
PTSI	0.0109789	11.3744	0.0077152	25.1534	0.00772034	27.7114	0.00752684	15.5409
PTSK	0.000732713	40.4895	0.000893654	35.9101	0.00139594	24.2886	0.0014905	15.8108
PURA	0.0178278	11.331	0.0148291	17.6216	0.0173808	8.62057	0.014843	6.4926
PURB	0.00170702	65.3808	0.00235667	43.9806	0.00196133	108.912	0.0027382	66.9739
PURB	0.00950719	1.12495	0.0132442	5.24951	0.0144031	8.48593	0.0122659	28.1925
PURH	0.00182194	24.6706	0.0110283	27.2025	0.010334	13.0117	0.00970065	43.2782
PURL	0.000154879	22.8354	0.00181292	11.874	0.00153721	24.4033	0.00152592	28.1609
PURM	3.44354e-05	18.7796	0.000736339	28.62	0.000963474	43.4646	0.000723595	49.9741
PURR	0.0010002	42.9132	0.00144009	62.1297	0.00208031	35.0773	0.00233052	81.6668
PYCA	0.00286343	68.3557	0.00432087	45.0553	0.00349317	20.2952	0.00215861	60.4771
PYK	0.0256953	46.0018	0.0272351	25.2903	0.0276243	33.6256	0.0318693	25.079
PYK	0.0954912	2.31708	0.0843661	8.14349	0.0823235	8.4535	0.0912687	10.9555
PYRB	0.00900114	20.9756	0.0228834	2.40631	0.0236551	9.71634	0.0201011	17.6189
PYRC	0.00223493	19.5333	0.00415731	6.29698	0.00406254	12.0944	0.00382399	17.6809
PYRE	0.00224662	30.87	0.0026302	30.7719	0.00272123	16.8009	0.00323111	7.52828
PYRE	0.00371897	37.9691	0.00423347	59.5923	0.00472696	21.3247	0.00612779	11.2144
PYRH	0.000246174	43.6562	0.00092832	74.1427	0.00120846	43.8759	0.000858458	66.6854
PYRR	0.00252787	58.3307	0.00342475	37.0779	0.00369325	57.0581	0.00516374	29.5005
PYRR	0.0165957	0.999228	0.0197806	17.8027	0.0199275	8.19852	0.0236536	11.6043
QUEA	0.000918127	7.24043	0.000821795	24.7862	0.000695723	47.5034	0.000694359	28.2345
RECA	0.0065736	5.75854	0.00809667	19.4828	0.00744017	14.3524	0.00468242	34.7299
RMLA	0.00230475	22.2405	0.00228185	9.77287	0.0024372	19.4918	0.00235194	15.2487
RMLB	0.0028627	48.9822	0.00214231	47.703	0.00258855	55.7205	0.00373038	80.5212
RMLB	0.0198573	7.84532	0.0192995	16.9061	0.0220954	5.70328	0.0274234	13.1479
RMLC	0.000619572	29.3759	0.000869054	14.0826	0.000872689	27.1853	0.000556881	3.52847
RPLA	0.0361553	21.4577	0.0345539	45.2356	0.0368793	43.0004	0.0260495	49.508
RPLC	0.00486527	72.9991	0.00331755	89.8098	0.00582782	81.7758	0.00378039	77.5068
RPLD	0.0248933	12.5727	0.0222747	28.0464	0.0231448	31.9959	0.0188336	17.6028
RPLF	0.0479209	28.2286	0.0535565	15.6032	0.0546644	20.3313	0.0682256	1.45617
RPLI	0.00775185	37.525	0.00983419	51.2065	0.0131275	13.0757	0.0147762	7.48275
RPLJ	0.00973903	7.41726	0.00789359	7.71168	0.0074086	13.8602	0.00845809	17.2427
RPLK	0.0248079	22.999	0.0249504	10.5142	0.0286936	22.108	0.0336887	16.0115
RPLL	0.0375156	21.7783	0.0259792	30.0632	0.0326153	43.864	0.0205515	26.5525
RPLN	0.041135	23.2918	0.0281586	38.5346	0.0357917	20.9843	0.0373997	30.7975
RPLQ	0.0598899	7.38586	0.050382	20.5497	0.0654651	15.8433	0.0666887	4.57538
RPLV	0.0425283	23.3637	0.0401103	11.9165	0.0422446	31.6808	0.0420569	30.5124
RPLW	0.031506	72.9819	0.0225931	20.0468	0.0179904	34.604	0.0219996	63.5037
RPMC	0.012528	11.6704	0.0110296	35.486	0.0111195	20.2548	0.0161515	5.81874
RPME	0.0259042	18.7541	0.0306165	50.0698	0.0342483	51.3957	0.0172932	30.5758
RPOA	0.00461098	14.6562	0.00538972	27.5791	0.00556412	21.2012	0.00462756	8.79653
RPSA	0.048536	7.09255	0.0362512	2.74299	0.0345165	10.3152	0.0321959	12.1537
RPSB	0.0146361	16.5896	0.0141808	15.7058	0.0133983	13.4094	0.0135231	3.13774
RPSB	0.0252425	24.7331	0.0260665	32.8325	0.0242362	23.0043	0.0163659	98.882
RPSC	0.0179287	28.6369	0.0152003	64.3382	0.0157034	51.8125	0.0137374	31.4566
RPSD	0.0161701	51.9478	0.012338	73.4988	0.0131762	32.0412	0.00774365	28.9753
RPSE	0.049477	23.2945	0.0451106	19.2985	0.042369	4.26829	0.048394	12.4153
RPSF	0.00393496	28.7614	0.00391666	1.29349	0.00378698	11.5396	0.00482405	14.0952
RPSG	0.0563644	17.68	0.0505828	4.00661	0.0468896	47.1332	0.0542171	20.0657
RPSH	0.0204672	19.5712	0.0238119	17.4945	0.023748	21.7126	0.0250582	43.4165
RPSJ	0.0162336	42.9857	0.0273178	49.5303	0.022876	25.6208	0.0255871	18.5634
RPSS	0.0661841	17.4185	0.0659573	29.1166	0.058231	18.8393	0.0599036	17.9514
RPST	0.0422116	80.6773	0.0319157	51.8325	0.0275951	61.5451	0.016569	47.9422
SECA	0.000771017	41.9151	0.0012219	74.301	0.00126291	122.108	0.00110888	73.68
SERS	0.0120744	9.79488	0.0111344	7.13889	0.0107687	14.3391	0.0111013	10.1838
SODA	0.00470881	24.9877	0.00484925	21.5408	0.00642674	38.7901	0.00840833	14.8018
SSBB	0.00339083	62.533	0.00307766	82.2383	0.00252665	24.2498	0.00409874	7.88049
THIL	8.03458e-05	34.0978	0.000151616	41.1946	0.000390839	69.645	0.000240217	43.612
THRC	0.000728155	10.3749	0.000650021	20.141	0.00149021	125.572	0.00161628	115.028
THRC	0.0056942	11.0366	0.00586445	18.0695	0.00632609	15.5046	0.00546868	31.7653
THRS	0.000511286	21.5987	0.000785138	21.7485	0.00055022	82.7492	0.000565736	10.7205
THYA	0.00026596	30.412	0.000657417	33.7087	0.000797054	23.6251	0.000664854	45.6354
TIG	0.0287084	13.6158	0.0236715	11.0063	0.0214652	20.9704	0.0185804	38.4661
TKT	0.00835142	4.41211	0.00702018	17.157	0.00614377	35.8856	0.00693966	16.3413
TPIA	0.0168503	21.9334	0.0140369	24.7039	0.0146095	26.4434	0.0130891	29.4067
TRPS	0.000331397	23.4762	0.000452149	53.4984	0.000483895	43.4197	0.000302511	49.6166
TRXB1	0.000736381	18.7488	0.000721463	73.3712	0.00148967	25.5336	0.00180021	19.9979
TSF	0.025107	0.334388	0.0209265	7.97803	0.0227224	10.2142	0.019146	8.38891
TYPA	0.00679017	15.3599	0.00684896	27.7973	0.0054617	41.0279	0.00483877	8.22459
TYRS	0.0262187	5.2155	0.0317075	10.7217	0.0337978	7.65438	0.0333597	7.80579
YAHB	0.00054164	31.2637	0.000843839	51.5288	0.00125569	30.6142	0.00220412	32.8528
YAHG	0.00152904	80.9226	0.00208327	29.7642	0.00187685	62.0219	0.00174626	64.8996
YBJJ	0.000436301	68.2871	0.000526395	21.8107	0.000340212	104.029	0.000767675	34.8839
YCGE	0.00117898	28.2344	0.00102501	43.5367	0.00133637	26.6347	0.00164346	53.2403
YCIC	0.00163271	60.9432	0.00196041	89.7601	0.00111816	134.613	0.00106425	99.0267
YDJD	0.000295957	7.94096	0.000289728	9.0474	0.000332393	52.3631	0.00029674	95.8619
YEIG	0.000156646	28.2799	0.000209327	40.1882	0.000270742	48.8081	0.000334632	15.7736
YEJH	0.000566799	35.7588	0.000472785	61.8268	0.000431698	82.0013	0.000510091	87.386
YEJH	0.00228574	23.8689	0.00179461	41.0816	0.00169442	43.1616	0.0013799	49.0108
YFGH	0.00503442	26.6697	0.00443564	19.4345	0.00443171	21.6713	0.00259094	25.5364
YGDA	0.00204963	78.8417	0.00287593	49.3773	0.00342448	75.3549	0.0064736	54.2844
YGDA	0.0142277	20.1435	0.0172542	7.93693	0.0203821	4.28084	0.0252337	21.6775
YHEB	0.000156023	19.9156	0.000140568	19.8575	0.000161247	98.1724	0.000167289	71.1487
YLAF	0.000580471	27.3336	0.000703337	7.06068	0.000632337	54.909	0.000865594	26.4927
YNBD	0.000359387	87.3357	0.000310135	55.6441	0.000499579	21.8333	0.000809235	21.2653
YNGE	0.00176678	66.0411	0.00175633	31.1945	0.00136156	44.7714	0.00111755	62.5952
YNIH	0.00162467	9.10658	0.00171556	6.98585	0.00150727	1.78216	0.00121365	19.6445
YPDB	0.00379186	60.1363	0.00511244	38.33	0.0042671	11.9985	0.00464925	12.1285
YPDC	0.00134702	36.8852	0.000925456	61.35	0.00113041	46.3861	0.00136655	20.311
YPDD	0.0190606	1.63565	0.0163915	24.8435	0.0138469	4.28016	0.0119607	52.7378
YPDD	0.00769814	23.1239	0.00843147	13.8937	0.00662064	48.253	0.0087728	11.7916
YPJH	0.000596164	67.3765	0.00525261	36.392	0.00927002	42.8547	0.0106156	31.2588
YRAB	0.00248546	9.60736	0.00131135	46.5942	0.00218079	55.1251	0.00299401	28.1782
YRBA	0.000977549	20.4734	0.000943568	41.0069	0.00108564	69.5381	0.00111022	18.965
YRCA	0.00162235	30.7827	0.00139613	26.4347	0.000960939	70.0056	0.00105497	17.5927
YSEF	0.000307166	28.7882	0.000449818	37.4881	0.000494165	45.118	0.000554682	39.7701
YSFB	0.000575544	77.3366	0.000697068	33.8675	0.00101184	24.5273	0.000963088	15.7929
YSHC	0.00453874	7.22776	0.00498292	4.02707	0.00458739	2.66775	0.00511272	11.9659
YTAA	0.00031607	49.5301	0.000531652	69.504	0.0010033	33.1652	0.00241842	63.7732
YTDB	0.00319087	30.2912	0.00350821	26.5199	0.00375849	6.6655	0.00305633	30.6032
YTGG	0.000248552	35.009	0.000565221	41.6004	0.00100518	19.4144	0.000789441	31.2575
YTGH	0.000563058	35.5237	0.00168475	11.8213	0.00212203	9.55925	0.00217738	20.2967
YTHC	0.00316885	5.83049	0.00366397	3.43511	0.00461434	18.1787	0.0040414	3.85727
YTJH	0.00111672	21.3102	0.00112778	20.176	0.0011942	38.7191	0.00165664	10.7866
YUHE	0.000649722	40.7449	0.00102302	62.1175	0.00135202	59.3519	0.00084234	60.665
YWCC	0.00536491	64.7317	0.00460727	34.5934	0.00259887	94.9647	0.00422209	52.1632
YWED	0.000129624	22.7137	0.000150803	21.6721	0.000317867	20.8454	0.000386988	19.6479
ZWF	0.00216719	26.8421	0.00257159	45.6465	0.00267381	35.4504	0.00331912	28.2378
ZWF	0.00994469	62.9837	0.012365	52.8243	0.0111738	40.8055	0.0089988	25.2685
